# Supplementary material for: Vibrio are a potential source of novel colistin-resistance genes in European coastal environments
Source: ISME Commun. 2025 May 5;5(1):ycaf055. doi: 10.1093/ismeco/ycaf055 (PMC12064563; doi:10.1093/ismeco/ycaf055)
Supplement: Saad_J_et_al_ISME_Comm_revised_III_Datasets_1_and_2_ycaf055 [file saad_j_et_al_isme_comm_revised_iii_datasets_1_and_2_ycaf055.xlsx]

## Sheet: Table of content
Vibrio are a potential source of novel colistin-resistance genes in European coastal environments
Jamal Saad 1, Viviane Boulo V.1, David Goudenège2, Coralie Broquard3, Karl B. Andree4, Manon Auguste5, Bruno Petton6,7, Yannick Labreuche1, Pablo Tris1, Dolors Furones4, Augusti Gil4, Luigi Vezzulli5, Gianluca Corno8, Andrea Di Cesare8, Hugo Koechlin6, Emilie Labadie-Lafforgue1, Gaelle Courtay1, Océane Romatif1, Juliette Pouzadoux1, Jean-Michel Escoubas1, Dominique Munaron9, Guillaume M. Charrièr…
1. IHPE, Univ Montpellier, CNRS, Ifremer, UPVD, Montpellier, France 2. Ifremer, SeBiMER - Marine Bioinformatics Platform, Brest, France 3. AWI Alfred Wegener Institute – Helmholtz Centre for Polar and Marine Research, Waddensea Station Sylt, List, Germany 4. Institute of Agrifood Research and Technology IRTA, Ebro, Spain 5. Department of Earth, Environmental, and Life Sciences, University of Geno…
Table of content
Dataset 1. List of bacteria isolated from European oyster farms
Dataset 2. EptA neighbor genes

## Sheet: Dataset 1
Dataset 1. List of bacteria isolated from European oyster farms
Strain ID	Sampling site	Organism	Temperature of isolation	Medium of isolation	Col-RS 5 µg/ml (Zobell, microplate)	Library ID	WGS	eptA variant
TH21_37_OE7	THAU	Crassostrea gigas	37ºC	TCBS	Col-R	THAU-P3-7	Sequenced	eptA-1
TH21_37_OE8	THAU	Crassostrea gigas	37ºC	TCBS	Col-R	THAU-P3-7
TH21_37_OE9	THAU	Crassostrea gigas	37ºC	TCBS	Col-R	THAU-P3-7	Sequenced	eptA-3
TH21_37_OF8	THAU	Crassostrea gigas	37ºC	TCBS	Col-R	THAU-P3-7
TH21_37_OG7	THAU	Crassostrea gigas	37ºC	TCBS	Col-R	THAU-P3-7
TH21_20_OA1	THAU	Crassostrea gigas	20ºC	TCBS	Col-S	THAU-P3-7
TH21_20_OA2	THAU	Crassostrea gigas	20ºC	TCBS	Col-R	THAU-P3-7
TH21_20_OA3	THAU	Crassostrea gigas	20ºC	TCBS	Col-S	THAU-P3-7
TH21_20_OA4	THAU	Crassostrea gigas	20ºC	TCBS	Col-S	THAU-P3-7
TH21_20_OA5	THAU	Crassostrea gigas	20ºC	TCBS	Col-S	THAU-P3-7
TH21_20_OA6	THAU	Crassostrea gigas	20ºC	TCBS	Col-S	THAU-P3-7
TH21_20_OB1	THAU	Crassostrea gigas	20ºC	TCBS	Col-S	THAU-P3-7
TH21_20_OB2	THAU	Crassostrea gigas	20ºC	TCBS	Col-S	THAU-P3-7
TH21_20_OB3	THAU	Crassostrea gigas	20ºC	TCBS	Col-S	THAU-P3-7
TH21_20_OB4	THAU	Crassostrea gigas	20ºC	TCBS	Col-S	THAU-P3-7
TH21_20_OB5	THAU	Crassostrea gigas	20ºC	TCBS	Col-S	THAU-P3-7
TH21_20_OB6	THAU	Crassostrea gigas	20ºC	TCBS	Col-R	THAU-P3-7
TH21_20_OC1	THAU	Crassostrea gigas	20ºC	TCBS	Col-S	THAU-P3-7
TH21_20_OC2	THAU	Crassostrea gigas	20ºC	TCBS	Col-S	THAU-P3-7
TH21_20_OC3	THAU	Crassostrea gigas	20ºC	TCBS	Col-S	THAU-P3-7
TH21_20_OC4	THAU	Crassostrea gigas	20ºC	TCBS	Col-S	THAU-P3-7
TH21_20_OC5	THAU	Crassostrea gigas	20ºC	TCBS	Col-S	THAU-P3-7
TH21_20_OC6	THAU	Crassostrea gigas	20ºC	TCBS	Col-S	THAU-P3-7
TH21_20_OD1	THAU	Crassostrea gigas	20ºC	TCBS	Col-S	THAU-P3-7
TH21_20_OD2	THAU	Crassostrea gigas	20ºC	TCBS	Col-S	THAU-P3-7
TH21_20_OD3	THAU	Crassostrea gigas	20ºC	TCBS	Col-S	THAU-P3-7
TH21_20_OD4	THAU	Crassostrea gigas	20ºC	TCBS	Col-S	THAU-P3-7
TH21_20_OD5	THAU	Crassostrea gigas	20ºC	TCBS	Col-S	THAU-P3-7
TH21_20_OD6	THAU	Crassostrea gigas	20ºC	TCBS	Col-S	THAU-P3-7
TH21_20_OE1	THAU	Crassostrea gigas	20ºC	TCBS	Col-S	THAU-P3-7
TH21_20_OE2	THAU	Crassostrea gigas	20ºC	TCBS	Col-R	THAU-P3-7
TH21_20_OE3	THAU	Crassostrea gigas	20ºC	TCBS	Col-R	THAU-P3-7
TH21_20_OE4	THAU	Crassostrea gigas	20ºC	TCBS	Col-R	THAU-P3-7
TH21_20_OE5	THAU	Crassostrea gigas	20ºC	TCBS	Col-S	THAU-P3-7
TH21_20_OE6	THAU	Crassostrea gigas	20ºC	TCBS	Col-S	THAU-P3-7
TH21_20_OF1	THAU	Crassostrea gigas	20ºC	TCBS	Col-R	THAU-P3-7
TH21_20_OF3	THAU	Crassostrea gigas	20ºC	TCBS	Col-S	THAU-P3-7
TH21_20_OF4	THAU	Crassostrea gigas	20ºC	TCBS	Col-S	THAU-P3-7
TH21_20_OF5	THAU	Crassostrea gigas	20ºC	TCBS	Col-S	THAU-P3-7
TH21_20_OF6	THAU	Crassostrea gigas	20ºC	TCBS	Col-S	THAU-P3-7
TH21_20_OG1	THAU	Crassostrea gigas	20ºC	TCBS	Col-R	THAU-P3-7	Sequenced	not detected
TH21_20_OG2	THAU	Crassostrea gigas	20ºC	TCBS	Col-S	THAU-P3-7
TH21_20_OG3	THAU	Crassostrea gigas	20ºC	TCBS	Col-R	THAU-P3-7
TH21_20_OG4	THAU	Crassostrea gigas	20ºC	TCBS	Col-S	THAU-P3-7
TH21_20_OG5	THAU	Crassostrea gigas	20ºC	TCBS	Col-S	THAU-P3-7
TH21_20_OG6	THAU	Crassostrea gigas	20ºC	TCBS	Col-S	THAU-P3-7
TH21_20_OH1	THAU	Crassostrea gigas	20ºC	TCBS	Col-R	THAU-P3-7
TH21_20_OH2	THAU	Crassostrea gigas	20ºC	TCBS	Col-S	THAU-P3-7
TH21_20_OH3	THAU	Crassostrea gigas	20ºC	TCBS	Col-R	THAU-P3-7
TH21_20_OH4	THAU	Crassostrea gigas	20ºC	TCBS	Col-R	THAU-P3-7	Sequenced	not detected
TH21_20_OH5	THAU	Crassostrea gigas	20ºC	TCBS	Col-S	THAU-P3-7
TH21_20_OH6	THAU	Crassostrea gigas	20ºC	TCBS	Col-S	THAU-P3-7
TH21_20_OA1	THAU	Crassostrea gigas	20ºC	Marine agar	Col-S	THAU-P1-5
TH21_20_OB1	THAU	Crassostrea gigas	20ºC	Marine agar	Col-S	THAU-P1-5
TH21_20_OC1	THAU	Crassostrea gigas	20ºC	Marine agar	Col-S	THAU-P1-5
TH21_20_OD1	THAU	Crassostrea gigas	20ºC	Marine agar	Col-S	THAU-P1-5
TH21_20_OE1	THAU	Crassostrea gigas	20ºC	Marine agar	Col-S	THAU-P1-5
TH21_20_OF1	THAU	Crassostrea gigas	20ºC	Marine agar	Col-S	THAU-P1-5
TH21_20_OG1	THAU	Crassostrea gigas	20ºC	Marine agar	Col-S	THAU-P1-5
TH21_20_OH1	THAU	Crassostrea gigas	20ºC	Marine agar	Col-S	THAU-P1-5
TH21_20_OA2	THAU	Crassostrea gigas	20ºC	Marine agar	Col-S	THAU-P1-5
TH21_20_OB2	THAU	Crassostrea gigas	20ºC	Marine agar	Col-S	THAU-P1-5
TH21_20_OC2	THAU	Crassostrea gigas	20ºC	Marine agar	Col-S	THAU-P1-5
TH21_20_OD2	THAU	Crassostrea gigas	20ºC	Marine agar	Col-S	THAU-P1-5
TH21_20_OE2	THAU	Crassostrea gigas	20ºC	Marine agar	Col-S	THAU-P1-5
TH21_20_OF2	THAU	Crassostrea gigas	20ºC	Marine agar	Col-S	THAU-P1-5
TH21_20_OG2	THAU	Crassostrea gigas	20ºC	Marine agar	Col-S	THAU-P1-5
TH21_20_OA3	THAU	Crassostrea gigas	20ºC	Marine agar	Col-S	THAU-P1-5
TH21_20_OB3	THAU	Crassostrea gigas	20ºC	Marine agar	Col-S	THAU-P1-5
TH21_20_OC3	THAU	Crassostrea gigas	20ºC	Marine agar	Col-S	THAU-P1-5
TH21_20_OD3	THAU	Crassostrea gigas	20ºC	Marine agar	Col-S	THAU-P1-5
TH21_20_OF3	THAU	Crassostrea gigas	20ºC	Marine agar	Col-S	THAU-P1-5
TH21_20_OG3	THAU	Crassostrea gigas	20ºC	Marine agar	Col-R	THAU-P1-5
TH21_20_OA4	THAU	Crassostrea gigas	20ºC	Marine agar	Col-S	THAU-P1-5
TH21_20_OB4	THAU	Crassostrea gigas	20ºC	Marine agar	Col-S	THAU-P1-5
TH21_20_OC4	THAU	Crassostrea gigas	20ºC	Marine agar	Col-S	THAU-P1-5
TH21_20_OD4	THAU	Crassostrea gigas	20ºC	Marine agar	Col-S	THAU-P1-5
TH21_20_OE4	THAU	Crassostrea gigas	20ºC	Marine agar	Col-S	THAU-P1-5
TH21_20_OF4	THAU	Crassostrea gigas	20ºC	Marine agar	Col-S	THAU-P1-5
TH21_20_OG4	THAU	Crassostrea gigas	20ºC	Marine agar	Col-S	THAU-P1-5
TH21_20_OB5	THAU	Crassostrea gigas	20ºC	Marine agar	Col-S	THAU-P1-5
TH21_20_OC5	THAU	Crassostrea gigas	20ºC	Marine agar	Col-S	THAU-P1-5
TH21_20_OD5	THAU	Crassostrea gigas	20ºC	Marine agar	Col-S	THAU-P1-5
TH21_20_OE5	THAU	Crassostrea gigas	20ºC	Marine agar	Col-S	THAU-P1-5
TH21_20_OF5	THAU	Crassostrea gigas	20ºC	Marine agar	Col-S	THAU-P1-5
TH21_20_OG5	THAU	Crassostrea gigas	20ºC	Marine agar	Col-S	THAU-P1-5
TH21_20_OH5	THAU	Crassostrea gigas	20ºC	Marine agar	Col-S	THAU-P1-5
TH21_20_OA6	THAU	Crassostrea gigas	20ºC	Marine agar	Col-S	THAU-P1-5
TH21_20_OB6	THAU	Crassostrea gigas	20ºC	Marine agar	Col-S	THAU-P1-5
TH21_20_OC6	THAU	Crassostrea gigas	20ºC	Marine agar	Col-S	THAU-P1-5
TH21_20_OD6	THAU	Crassostrea gigas	20ºC	Marine agar	Col-S	THAU-P1-5
TH21_20_OE6	THAU	Crassostrea gigas	20ºC	Marine agar	Col-S	THAU-P1-5
TH21_20_OF6	THAU	Crassostrea gigas	20ºC	Marine agar	Col-S	THAU-P1-5
TH21_37_OA1	THAU	Crassostrea gigas	37ºC	Marine agar	Col-S	THAU-P1-5
TH21_37_OB1	THAU	Crassostrea gigas	37ºC	Marine agar	Col-S	THAU-P1-5
TH21_37_OC1	THAU	Crassostrea gigas	37ºC	Marine agar	Col-R	THAU-P1-5
TH21_37_OD1	THAU	Crassostrea gigas	37ºC	Marine agar	Col-S	THAU-P1-5
TH21_37_OE1	THAU	Crassostrea gigas	37ºC	Marine agar	Col-R	THAU-P1-5
TH21_37_OF1	THAU	Crassostrea gigas	37ºC	Marine agar	Col-R	THAU-P1-5
TH21_37_OG1	THAU	Crassostrea gigas	37ºC	Marine agar	Col-S	THAU-P1-5
TH21_37_OA2	THAU	Crassostrea gigas	37ºC	Marine agar	Col-R	THAU-P1-5
TH21_37_OB2	THAU	Crassostrea gigas	37ºC	Marine agar	Col-R	THAU-P1-5
TH21_37_OC2	THAU	Crassostrea gigas	37ºC	Marine agar	Col-S	THAU-P1-5
TH21_37_OD2	THAU	Crassostrea gigas	37ºC	Marine agar	Col-R	THAU-P1-5
TH21_37_OE2	THAU	Crassostrea gigas	37ºC	Marine agar	Col-R	THAU-P1-5
TH21_37_OF2	THAU	Crassostrea gigas	37ºC	Marine agar	Col-R	THAU-P1-5
TH21_37_OG2	THAU	Crassostrea gigas	37ºC	Marine agar	Col-R	THAU-P1-5
TH21_37_OH2	THAU	Crassostrea gigas	37ºC	Marine agar	Col-R	THAU-P1-5
TH21_37_OA3	THAU	Crassostrea gigas	37ºC	Marine agar	Col-S	THAU-P1-5
TH21_37_OB3	THAU	Crassostrea gigas	37ºC	Marine agar	Col-S	THAU-P1-5
TH21_37_OD3	THAU	Crassostrea gigas	37ºC	Marine agar	Col-S	THAU-P1-5
TH21_37_OE3	THAU	Crassostrea gigas	37ºC	Marine agar	Col-S	THAU-P1-5
TH21_37_OF3	THAU	Crassostrea gigas	37ºC	Marine agar	Col-R	THAU-P1-5
TH21_37_OG3	THAU	Crassostrea gigas	37ºC	Marine agar	Col-R	THAU-P1-5
TH21_37_OH3	THAU	Crassostrea gigas	37ºC	Marine agar	Col-R	THAU-P1-5
TH21_37_OA4	THAU	Crassostrea gigas	37ºC	Marine agar	Col-S	THAU-P1-5
TH21_37_OB4	THAU	Crassostrea gigas	37ºC	Marine agar	Col-S	THAU-P1-5
TH21_37_OC4	THAU	Crassostrea gigas	37ºC	Marine agar	Col-S	THAU-P1-5
TH21_37_OD4	THAU	Crassostrea gigas	37ºC	Marine agar	Col-S	THAU-P1-5
TH21_37_OE4	THAU	Crassostrea gigas	37ºC	Marine agar	Col-R	THAU-P1-5
TH21_37_OF4	THAU	Crassostrea gigas	37ºC	Marine agar	Col-R	THAU-P1-5
TH21_37_OG4	THAU	Crassostrea gigas	37ºC	Marine agar	Col-R	THAU-P1-5
TH21_37_OH4	THAU	Crassostrea gigas	37ºC	Marine agar	Col-R	THAU-P1-5
TH21_37_OA5	THAU	Crassostrea gigas	37ºC	Marine agar	Col-S	THAU-P1-5
TH21_37_OB5	THAU	Crassostrea gigas	37ºC	Marine agar	Col-R	THAU-P1-5
TH21_37_OC5	THAU	Crassostrea gigas	37ºC	Marine agar	Col-S	THAU-P1-5
TH21_37_OD5	THAU	Crassostrea gigas	37ºC	Marine agar	Col-R	THAU-P1-5
TH21_37_OE5	THAU	Crassostrea gigas	37ºC	Marine agar	Col-R	THAU-P1-5
TH21_37_OF5	THAU	Crassostrea gigas	37ºC	Marine agar	Col-S	THAU-P1-5
TH21_37_OG5	THAU	Crassostrea gigas	37ºC	Marine agar	Col-R	THAU-P1-5
TH21_37_OH5	THAU	Crassostrea gigas	37ºC	Marine agar	Col-R	THAU-P1-5
TH21_37_OA6	THAU	Crassostrea gigas	37ºC	Marine agar	Col-R	THAU-P1-5
TH21_37_OB6	THAU	Crassostrea gigas	37ºC	Marine agar	Col-R	THAU-P1-5
TH21_37_OC6	THAU	Crassostrea gigas	37ºC	Marine agar	Col-S	THAU-P1-5
TH21_37_OD6	THAU	Crassostrea gigas	37ºC	Marine agar	Col-S	THAU-P1-5
TH21_37_OE6	THAU	Crassostrea gigas	37ºC	Marine agar	Col-S	THAU-P1-5
TH21_37_OF6	THAU	Crassostrea gigas	37ºC	Marine agar	Col-R	THAU-P1-5
TH21_37_OG6	THAU	Crassostrea gigas	37ºC	Marine agar	Col-R	THAU-P1-5
TH21_37_OH6	THAU	Crassostrea gigas	37ºC	Marine agar	Col-R	THAU-P1-5
EB21-001	EBRO	Crassostrea gigas	20ºC	TCBS	Col-S	EBRO-P2
EB21-002	EBRO	Crassostrea gigas	20ºC	TCBS	Col-S	EBRO-P2
EB21-003	EBRO	Crassostrea gigas	20ºC	TCBS	Col-S	EBRO-P2
EB21-004	EBRO	Crassostrea gigas	20ºC	TCBS	Col-R	EBRO-P2
EB21-005	EBRO	Crassostrea gigas	20ºC	TCBS	Col-S	EBRO-P2
EB21-006	EBRO	Crassostrea gigas	20ºC	TCBS	Col-S	EBRO-P2
EB21-007	EBRO	Crassostrea gigas	20ºC	TCBS	Col-S	EBRO-P2
EB21-008	EBRO	Crassostrea gigas	20ºC	TCBS	Col-S	EBRO-P2
EB21-009	EBRO	Crassostrea gigas	20ºC	TCBS	Col-S	EBRO-P2
EB21-010	EBRO	Crassostrea gigas	20ºC	TCBS	Col-S	EBRO-P2
EB21-011	EBRO	Crassostrea gigas	20ºC	TCBS	Col-R	EBRO-P2
EB21-012	EBRO	Crassostrea gigas	20ºC	TCBS	Col-S	EBRO-P2
EB21-013	EBRO	Crassostrea gigas	20ºC	TCBS	Col-S	EBRO-P2
EB21-014	EBRO	Crassostrea gigas	20ºC	TCBS	Col-S	EBRO-P2
EB21-015	EBRO	Crassostrea gigas	20ºC	TCBS	Col-S	EBRO-P2
EB21-016	EBRO	Crassostrea gigas	20ºC	TCBS	Col-S	EBRO-P2
EB21-017	EBRO	Crassostrea gigas	20ºC	TCBS	Col-S	EBRO-P2
EB21-018	EBRO	Crassostrea gigas	20ºC	TCBS	Col-R	EBRO-P2
EB21-019	EBRO	Crassostrea gigas	20ºC	TCBS	Col-R	EBRO-P2
EB21-020	EBRO	Crassostrea gigas	20ºC	TCBS	Col-R	EBRO-P2
EB21-021	EBRO	Crassostrea gigas	20ºC	TCBS		EBRO-P2
EB21-022	EBRO	Crassostrea gigas	20ºC	TCBS		EBRO-P2
EB21-023	EBRO	Crassostrea gigas	20ºC	TCBS		EBRO-P2
EB21-024	EBRO	Crassostrea gigas	20ºC	TCBS	Col-S	EBRO-P2
EB21-025	EBRO	Crassostrea gigas	20ºC	TCBS	Col-S	EBRO-P2
EB21-026	EBRO	Crassostrea gigas	20ºC	TCBS	Col-S	EBRO-P2
EB21-027	EBRO	Crassostrea gigas	20ºC	TCBS	Col-S	EBRO-P2
EB21-028	EBRO	Crassostrea gigas	20ºC	TCBS	Col-S	EBRO-P2
EB21-029	EBRO	Crassostrea gigas	20ºC	TCBS	Col-S	EBRO-P2
EB21-030	EBRO	Crassostrea gigas	20ºC	TCBS	Col-S	EBRO-P2
EB21-031	EBRO	Crassostrea gigas	20ºC	TCBS	Col-S	EBRO-P2
EB21-032	EBRO	Crassostrea gigas	20ºC	Marine agar	Col-S	EBRO-P4
EB21-033	EBRO	Crassostrea gigas	20ºC	Marine agar	Col-S	EBRO-P4
EB21-034	EBRO	Crassostrea gigas	20ºC	Marine agar	Col-S	EBRO-P4
EB21-035	EBRO	Crassostrea gigas	20ºC	Marine agar	Col-S	EBRO-P4
EB21-036	EBRO	Crassostrea gigas	20ºC	Marine agar	Col-S	EBRO-P4
EB21-037	EBRO	Crassostrea gigas	20ºC	Marine agar	Col-S	EBRO-P4
EB21-038	EBRO	Crassostrea gigas	20ºC	Marine agar	Col-R	EBRO-P4
EB21-039	EBRO	Crassostrea gigas	20ºC	Marine agar	Col-R	EBRO-P4
EB21-040	EBRO	Crassostrea gigas	20ºC	Marine agar	Col-S	EBRO-P4
EB21-041	EBRO	Crassostrea gigas	20ºC	Marine agar	Col-S	EBRO-P4
EB21-042	EBRO	Crassostrea gigas	20ºC	Marine agar	Col-S	EBRO-P4
EB21-043	EBRO	Crassostrea gigas	20ºC	Marine agar	Col-S	EBRO-P4
EB21-044	EBRO	Crassostrea gigas	20ºC	Marine agar	Col-R	EBRO-P4
EB21-045	EBRO	Crassostrea gigas	20ºC	Marine agar	Col-S	EBRO-P4
EB21-046	EBRO	Crassostrea gigas	20ºC	Marine agar	Col-S	EBRO-P4
EB21-047	EBRO	Crassostrea gigas	20ºC	Marine agar	Col-S	EBRO-P4
EB21-048	EBRO	Crassostrea gigas	20ºC	Marine agar	Col-S	EBRO-P4
EB21-049	EBRO	Crassostrea gigas	20ºC	Marine agar	Col-S	EBRO-P4
EB21-050	EBRO	Crassostrea gigas	20ºC	Marine agar	Col-S	EBRO-P4
EB21-051	EBRO	Crassostrea gigas	20ºC	Marine agar	Col-S	EBRO-P4
EB21-052	EBRO	Crassostrea gigas	20ºC	Marine agar	Col-S	EBRO-P4
EB21-053	EBRO	Crassostrea gigas	20ºC	Marine agar	Col-S	EBRO-P4
EB21-054	EBRO	Crassostrea gigas	20ºC	Marine agar	Col-S	EBRO-P4
EB21-055	EBRO	Crassostrea gigas	20ºC	Marine agar	Col-S	EBRO-P4
EB21-056	EBRO	Crassostrea gigas	20ºC	Marine agar	Col-S	EBRO-P4
EB21-057	EBRO	Crassostrea gigas	20ºC	Marine agar	Col-S	EBRO-P4
EB21-058	EBRO	Crassostrea gigas	20ºC	Marine agar	Col-S	EBRO-P4
EB21-059	EBRO	Crassostrea gigas	20ºC	Marine agar	Col-S	EBRO-P4
EB21-060	EBRO	Crassostrea gigas	20ºC	Marine agar	Col-S	EBRO-P4
EB21-061	EBRO	Crassostrea gigas	20ºC	Marine agar	Col-S	EBRO-P4
EB21-062	EBRO	Crassostrea gigas	20ºC	Marine agar	Col-S	EBRO-P4
EB21-063	EBRO	Crassostrea gigas	20ºC	Marine agar	Col-S	EBRO-P4
EB21-064	EBRO	Crassostrea gigas	20ºC	Marine agar	Col-S	EBRO-P4
EB21-065	EBRO	Crassostrea gigas	20ºC	Marine agar	Col-S	EBRO-P4
EB21-066	EBRO	Crassostrea gigas	20ºC	Marine agar	Col-S	EBRO-P4
EB21-067	EBRO	Crassostrea gigas	20ºC	Marine agar	Col-S	EBRO-P4
EB21-068	EBRO	Crassostrea gigas	20ºC	Marine agar	Col-S	EBRO-P4
EB21-069	EBRO	Crassostrea gigas	20ºC	Marine agar	Col-R	EBRO-P4
EB21-070	EBRO	Crassostrea gigas	20ºC	Marine agar	Col-S	EBRO-P4
EB21-071	EBRO	Crassostrea gigas	20ºC	Marine agar	Col-S	EBRO-P4
EB21-072	EBRO	Crassostrea gigas	20ºC	Marine agar	Col-S	EBRO-P4
EB21-073	EBRO	Crassostrea gigas	20ºC	Marine agar	Col-S	EBRO-P4
EB21-074	EBRO	Crassostrea gigas	20ºC	Marine agar	Col-S	EBRO-P4
EB21-075	EBRO	Crassostrea gigas	20ºC	Marine agar	Col-S	EBRO-P4
EB21-076	EBRO	Crassostrea gigas	20ºC	Marine agar	Col-R	EBRO-P4
EB21-077	EBRO	Crassostrea gigas	20ºC	Marine agar	Col-R	EBRO-P4
EB21-078	EBRO	Crassostrea gigas	20ºC	Marine agar	Col-S	EBRO-P4
EB21-079	EBRO	Crassostrea gigas	20ºC	Marine agar	Col-S	EBRO-P4
EB21-080	EBRO	Crassostrea gigas	20ºC	Marine agar	Col-S	EBRO-P4
EB21-081	EBRO	Crassostrea gigas	20ºC	Marine agar	Col-S	EBRO-P4
EB21-082	EBRO	Crassostrea gigas	20ºC	Marine agar	Col-S	EBRO-P4
EB21-083	EBRO	Crassostrea gigas	20ºC	Marine agar	Col-S	EBRO-P4
EB21-084	EBRO	Crassostrea gigas	20ºC	Marine agar	Col-S	EBRO-P4
EB21-085	EBRO	Crassostrea gigas	20ºC	Marine agar	Col-S	EBRO-P4
EB21-086	EBRO	Crassostrea gigas	20ºC	Marine agar	Col-S	EBRO-P4
EB21-087	EBRO	Crassostrea gigas	20ºC	Marine agar	Col-S	EBRO-P4
EB21-088	EBRO	Crassostrea gigas	20ºC	Marine agar	Col-S	EBRO-P4
EB21-089	EBRO	Crassostrea gigas	20ºC	Marine agar	Col-S	EBRO-P4
EB21-090	EBRO	Crassostrea gigas	20ºC	Marine agar	Col-S	EBRO-P4
EB21-091	EBRO	Crassostrea gigas	20ºC	Marine agar	Col-S	EBRO-P4
EB21-092	EBRO	Crassostrea gigas	20ºC	Marine agar	Col-S	EBRO-P4
EB21-093	EBRO	Crassostrea gigas	20ºC	Marine agar	Col-S	EBRO-P4
EB21-094	EBRO	Crassostrea gigas	20ºC	Marine agar	Col-S	EBRO-P4
EB21-095	EBRO	Crassostrea gigas	20ºC	Marine agar	Col-S	EBRO-P4
EB21-096	EBRO	Crassostrea gigas	20ºC	Marine agar	Col-S	EBRO-P4
EB21-097	EBRO	Crassostrea gigas	20ºC	Marine agar	Col-S	EBRO-P4
EB21-098	EBRO	Crassostrea gigas	20ºC	Marine agar	Col-S	EBRO-P4
EB21-099	EBRO	Crassostrea gigas	20ºC	Marine agar	Col-S	EBRO-P4
EB21-100	EBRO	Crassostrea gigas	20ºC	Marine agar	Col-S	EBRO-P4
EB21-101	EBRO	Crassostrea gigas	20ºC	Marine agar	Col-S	EBRO-P4
EB21-102	EBRO	Crassostrea gigas	20ºC	Marine agar	Col-S	EBRO-P4
EB21-103	EBRO	Crassostrea gigas	20ºC	Marine agar	Col-S	EBRO-P4
EB21-104	EBRO	Crassostrea gigas	20ºC	Marine agar	Col-S	EBRO-P4
EB21-105	EBRO	Crassostrea gigas	20ºC	Marine agar	Col-S	EBRO-P4
EB21-106	EBRO	Crassostrea gigas	20ºC	Marine agar	Col-S	EBRO-P4
EB21-107	EBRO	Crassostrea gigas	20ºC	Marine agar	Col-S	EBRO-P4
EB21-108	EBRO	Crassostrea gigas	20ºC	Marine agar	Col-S	EBRO-P4
EB21-109	EBRO	Crassostrea gigas	20ºC	Marine agar	Col-S	EBRO-P4
EB21-110	EBRO	Crassostrea gigas	20ºC	Marine agar	Col-S	EBRO-P4
EB21-111	EBRO	Crassostrea gigas	20ºC	Marine agar	Col-S	EBRO-P4
EB21-112	EBRO	Crassostrea gigas	20ºC	Marine agar	Col-S	EBRO-P4
EB21-113	EBRO	Crassostrea gigas	20ºC	Marine agar	Col-S	EBRO-P4
EB21-114	EBRO	Crassostrea gigas	20ºC	Marine agar	Col-S	EBRO-P4
EB21-115	EBRO	Crassostrea gigas	20ºC	Marine agar	Col-S	EBRO-P4
EB21-116	EBRO	Crassostrea gigas	20ºC	Marine agar	Col-S	EBRO-P4
EB21-117	EBRO	Crassostrea gigas	20ºC	Marine agar	Col-S	EBRO-P4
EB21-118	EBRO	Crassostrea gigas	20ºC	Marine agar	Col-S	EBRO-P4
EB21-119	EBRO	Crassostrea gigas	20ºC	Marine agar	Col-S	EBRO-P4
EB21-120	EBRO	Crassostrea gigas	20ºC	Marine agar	Col-S	EBRO-P4
EB21-121	EBRO	Crassostrea gigas	20ºC	Marine agar	Col-S	EBRO-P4
EB21-122	EBRO	Crassostrea gigas	20ºC	Marine agar	Col-S	EBRO-P4
EB21-123	EBRO	Crassostrea gigas	20ºC	Marine agar	Col-S	EBRO-P4
EB21-124	EBRO	Crassostrea gigas	20ºC	Marine agar	Col-S	EBRO-P4
EB21-125	EBRO	Crassostrea gigas	20ºC	Marine agar	Col-S	EBRO-P4
EB21-126	EBRO	Crassostrea gigas	20ºC	Marine agar	Col-S	EBRO-P4
EB21-127	EBRO	Crassostrea gigas	20ºC	Marine agar	Col-S	EBRO-P4
EB21-128	EBRO	Crassostrea gigas	37ºC	TCBS	Col-S	EBRO-P5
EB21-129	EBRO	Crassostrea gigas	37ºC	TCBS	Col-R	EBRO-P5
EB21-130	EBRO	Crassostrea gigas	37ºC	TCBS	Col-S	EBRO-P5
EB21-131	EBRO	Crassostrea gigas	37ºC	TCBS	Col-R	EBRO-P5
EB21-132	EBRO	Crassostrea gigas	37ºC	TCBS	Col-S	EBRO-P5
EB21-133	EBRO	Crassostrea gigas	37ºC	TCBS	Col-R	EBRO-P5
EB21-134	EBRO	Crassostrea gigas	37ºC	TCBS	Col-S	EBRO-P5
EB21-135	EBRO	Crassostrea gigas	37ºC	TCBS	Col-S	EBRO-P5
EB21-136	EBRO	Crassostrea gigas	37ºC	TCBS	Col-S	EBRO-P5
EB21-137	EBRO	Crassostrea gigas	37ºC	TCBS	Col-S	EBRO-P5
EB21-138	EBRO	Crassostrea gigas	37ºC	TCBS	Col-S	EBRO-P5
EB21-139	EBRO	Crassostrea gigas	37ºC	TCBS	Col-R	EBRO-P5
EB21-140	EBRO	Crassostrea gigas	37ºC	TCBS	Col-S	EBRO-P5
EB21-141	EBRO	Crassostrea gigas	37ºC	TCBS	Col-S	EBRO-P5
EB21-142	EBRO	Crassostrea gigas	37ºC	TCBS	Col-S	EBRO-P5
EB21-143	EBRO	Crassostrea gigas	37ºC	TCBS	Col-S	EBRO-P5
EB21-144	EBRO	Crassostrea gigas	37ºC	TCBS	Col-S	EBRO-P5
EB21-145	EBRO	Crassostrea gigas	37ºC	TCBS	Col-S	EBRO-P5
EB21-146	EBRO	Crassostrea gigas	37ºC	TCBS	Col-S	EBRO-P5
EB21-147	EBRO	Crassostrea gigas	37ºC	TCBS	Col-S	EBRO-P5
EB21-148	EBRO	Crassostrea gigas	37ºC	TCBS	Col-S	EBRO-P5
EB21-149	EBRO	Crassostrea gigas	37ºC	TCBS	Col-R	EBRO-P5
EB21-150	EBRO	Crassostrea gigas	37ºC	Marine agar	Col-S	EBRO-P8
EB21-151	EBRO	Crassostrea gigas	37ºC	Marine agar	Col-S	EBRO-P8
EB21-152	EBRO	Crassostrea gigas	37ºC	Marine agar	Col-S	EBRO-P8
EB21-153	EBRO	Crassostrea gigas	37ºC	Marine agar	Col-R	EBRO-P8
EB21-154	EBRO	Crassostrea gigas	37ºC	Marine agar	Col-S	EBRO-P8
EB21-155	EBRO	Crassostrea gigas	37ºC	Marine agar	Col-S	EBRO-P8
EB21-156	EBRO	Crassostrea gigas	37ºC	Marine agar	Col-S	EBRO-P8
EB21-157	EBRO	Crassostrea gigas	37ºC	Marine agar	Col-R	EBRO-P8
EB21-158	EBRO	Crassostrea gigas	37ºC	Marine agar	Col-S	EBRO-P8
EB21-159	EBRO	Crassostrea gigas	37ºC	Marine agar	Col-S	EBRO-P8
EB21-160	EBRO	Crassostrea gigas	37ºC	Marine agar	Col-S	EBRO-P8
EB21-161	EBRO	Crassostrea gigas	37ºC	Marine agar	Col-S	EBRO-P8
EB21-162	EBRO	Crassostrea gigas	37ºC	Marine agar	Col-S	EBRO-P8
EB21-163	EBRO	Crassostrea gigas	37ºC	Marine agar	Col-S	EBRO-P8
EB21-164	EBRO	Crassostrea gigas	37ºC	Marine agar	Col-R	EBRO-P8
EB21-165	EBRO	Crassostrea gigas	37ºC	Marine agar	Col-S	EBRO-P8
EB21-166	EBRO	Crassostrea gigas	37ºC	Marine agar	Col-S	EBRO-P8
EB21-167	EBRO	Crassostrea gigas	37ºC	Marine agar	Col-S	EBRO-P8
EB21-168	EBRO	Crassostrea gigas	37ºC	Marine agar	Col-S	EBRO-P8
EB21-169	EBRO	Crassostrea gigas	37ºC	Marine agar	Col-S	EBRO-P8
EB21-170	EBRO	Crassostrea gigas	37ºC	Marine agar	Col-R	EBRO-P8
EB21-171	EBRO	Crassostrea gigas	37ºC	Marine agar	Col-S	EBRO-P8
EB21-172	EBRO	Crassostrea gigas	37ºC	Marine agar	Col-S	EBRO-P8
EB21-173	EBRO	Crassostrea gigas	37ºC	Marine agar	Col-R	EBRO-P8
EB21-174	EBRO	Crassostrea gigas	37ºC	Marine agar	Col-S	EBRO-P8
EB21-175	EBRO	Crassostrea gigas	37ºC	Marine agar	Col-S	EBRO-P8
EB21-176	EBRO	Crassostrea gigas	37ºC	Marine agar	Col-S	EBRO-P8
EB21-177	EBRO	Crassostrea gigas	37ºC	Marine agar	Col-S	EBRO-P8
EB21-178	EBRO	Crassostrea gigas	37ºC	Marine agar	Col-R	EBRO-P8
EB21-179	EBRO	Crassostrea gigas	37ºC	Marine agar	Col-S	EBRO-P8
EB21-180	EBRO	Crassostrea gigas	37ºC	Marine agar	Col-S	EBRO-P8
EB21-181	EBRO	Crassostrea gigas	37ºC	Marine agar	Col-S	EBRO-P8
EB21-182	EBRO	Crassostrea gigas	37ºC	Marine agar	Col-S	EBRO-P8
EB21-183	EBRO	Crassostrea gigas	37ºC	Marine agar	Col-S	EBRO-P8
EB21-184	EBRO	Crassostrea gigas	37ºC	Marine agar	Col-R	EBRO-P8
EB21-185	EBRO	Crassostrea gigas	37ºC	Marine agar	Col-R	EBRO-P8
EB21-186	EBRO	Crassostrea gigas	37ºC	Marine agar	Col-S	EBRO-P8
EB21-187	EBRO	Crassostrea gigas	37ºC	Marine agar	Col-S	EBRO-P8
EB21-188	EBRO	Crassostrea gigas	37ºC	Marine agar	Col-R	EBRO-P8
EB21-189	EBRO	Crassostrea gigas	37ºC	Marine agar	Col-S	EBRO-P8
EB21-190	EBRO	Crassostrea gigas	37ºC	Marine agar	Col-R	EBRO-P8
EB21-191	EBRO	Crassostrea gigas	37ºC	Marine agar	Col-R	EBRO-P8
EB21-192	EBRO	Crassostrea gigas	37ºC	Marine agar	Col-S	EBRO-P8
EB21-193	EBRO	Crassostrea gigas	37ºC	Marine agar	Col-S	EBRO-P8
C7-RT-2	SYLT	Crassostrea gigas	20ºC	TCBS	Col-R	SYLT-P4
C7-RT-14	SYLT	Crassostrea gigas	20ºC	TCBS	Col-R	SYLT-P4
C7-RT-15	SYLT	Crassostrea gigas	20ºC	TCBS	Col-R	SYLT-P4
C7-RT-16	SYLT	Crassostrea gigas	20ºC	TCBS	Col-R	SYLT-P4
C7-RT-19	SYLT	Crassostrea gigas	20ºC	TCBS	Col-R	SYLT-P4
C7-RT-20	SYLT	Crassostrea gigas	20ºC	TCBS	Col-S	SYLT-P4
C1-RT-21	SYLT	Crassostrea gigas	20ºC	TCBS	Col-S	SYLT-P4
C1-RT-22	SYLT	Crassostrea gigas	20ºC	TCBS	Col-R	SYLT-P4
C1-RT-23	SYLT	Crassostrea gigas	20ºC	TCBS	Col-R	SYLT-P4
C1-RT-24	SYLT	Crassostrea gigas	20ºC	TCBS	Col-R	SYLT-P4
C1-RT-25	SYLT	Crassostrea gigas	20ºC	TCBS	Col-R	SYLT-P4
C1-RT-26	SYLT	Crassostrea gigas	20ºC	TCBS	Col-R	SYLT-P4
C1-RT-27	SYLT	Crassostrea gigas	20ºC	TCBS	Col-R	SYLT-P4
C1-RT-28	SYLT	Crassostrea gigas	20ºC	TCBS	Col-R	SYLT-P4
C2-RT-12	SYLT	Crassostrea gigas	20ºC	TCBS	Col-R	SYLT-P4
C2-RT-13	SYLT	Crassostrea gigas	20ºC	TCBS	Col-R	SYLT-P4
C2-RT-14	SYLT	Crassostrea gigas	20ºC	TCBS	Col-R	SYLT-P4
C2-RT-15	SYLT	Crassostrea gigas	20ºC	TCBS	Col-R	SYLT-P4
C2-RT-16	SYLT	Crassostrea gigas	20ºC	TCBS	Col-R	SYLT-P4
C2-RT-17	SYLT	Crassostrea gigas	20ºC	TCBS	Col-R	SYLT-P4
C2-RT-18	SYLT	Crassostrea gigas	20ºC	TCBS	Col-R	SYLT-P4
C2-RT-19	SYLT	Crassostrea gigas	20ºC	TCBS	Col-R	SYLT-P4
C3-RT-9	SYLT	Crassostrea gigas	20ºC	TCBS	Col-R	SYLT-P4
C3-RT-10	SYLT	Crassostrea gigas	20ºC	TCBS	Col-R	SYLT-P4
C3-RT-11	SYLT	Crassostrea gigas	20ºC	TCBS	Col-R	SYLT-P4
C3-RT-12	SYLT	Crassostrea gigas	20ºC	TCBS	Col-R	SYLT-P4
C3-RT-13	SYLT	Crassostrea gigas	20ºC	TCBS	Col-R	SYLT-P4
C3-RT-14	SYLT	Crassostrea gigas	20ºC	TCBS	Col-R	SYLT-P4
C3-RT-15	SYLT	Crassostrea gigas	20ºC	TCBS	Col-R	SYLT-P4
C3-RT-16	SYLT	Crassostrea gigas	20ºC	TCBS	Col-R	SYLT-P4
C4-RT-8	SYLT	Crassostrea gigas	20ºC	TCBS	Col-R	SYLT-P4
C4-RT-9	SYLT	Crassostrea gigas	20ºC	TCBS	Col-R	SYLT-P4
C4-RT-10	SYLT	Crassostrea gigas	20ºC	TCBS	Col-S	SYLT-P4
C4-RT-11	SYLT	Crassostrea gigas	20ºC	TCBS	Col-S	SYLT-P4
C4-RT-12	SYLT	Crassostrea gigas	20ºC	TCBS	Col-R	SYLT-P4
C4-RT-13	SYLT	Crassostrea gigas	20ºC	TCBS	Col-R	SYLT-P4
C4-RT-14	SYLT	Crassostrea gigas	20ºC	TCBS	Col-R	SYLT-P4
C4-RT-15	SYLT	Crassostrea gigas	20ºC	TCBS	Col-R	SYLT-P4
C6-RT-21	SYLT	Crassostrea gigas	20ºC	TCBS	Col-R	SYLT-P4
C6-RT-22	SYLT	Crassostrea gigas	20ºC	TCBS	Col-R	SYLT-P4
C6-RT-23	SYLT	Crassostrea gigas	20ºC	TCBS	Col-R	SYLT-P4
C6-RT-24	SYLT	Crassostrea gigas	20ºC	TCBS	Col-R	SYLT-P4
C6-RT-25	SYLT	Crassostrea gigas	20ºC	TCBS	Col-R	SYLT-P4
C6-RT-26	SYLT	Crassostrea gigas	20ºC	TCBS	Col-R	SYLT-P4
C6-RT-27	SYLT	Crassostrea gigas	20ºC	TCBS	Col-R	SYLT-P4
C1-RT-4	SYLT	Crassostrea gigas	20ºC	Marine Agar	Col-S	SYLT-P1
C1-RT-3	SYLT	Crassostrea gigas	20ºC	Marine Agar	Col-S	SYLT-P1
C1-RT-2	SYLT	Crassostrea gigas	20ºC	Marine Agar	Col-S	SYLT-P1
C1-RT-5	SYLT	Crassostrea gigas	20ºC	Marine Agar	Col-R	SYLT-P1
C1-RT-6	SYLT	Crassostrea gigas	20ºC	Marine Agar	Col-R	SYLT-P1
C1-RT-7	SYLT	Crassostrea gigas	20ºC	Marine Agar	Col-R	SYLT-P1
C1-RT-8	SYLT	Crassostrea gigas	20ºC	Marine Agar	Col-R	SYLT-P1
C2-RT-1	SYLT	Crassostrea gigas	20ºC	Marine Agar	Col-R	SYLT-P1
C2-RT-3	SYLT	Crassostrea gigas	20ºC	Marine Agar	Col-R	SYLT-P1
C3-RT-2	SYLT	Crassostrea gigas	20ºC	Marine Agar	Col-S	SYLT-P1
C4-RT-1	SYLT	Crassostrea gigas	20ºC	Marine Agar	Col-R	SYLT-P1
C4-RT-2	SYLT	Crassostrea gigas	20ºC	Marine Agar	Col-R	SYLT-P1
C6-RT-2	SYLT	Crassostrea gigas	20ºC	Marine Agar	Col-R	SYLT-P1
C6-RT-3	SYLT	Crassostrea gigas	20ºC	Marine Agar	Col-S	SYLT-P1
C6-RT-4	SYLT	Crassostrea gigas	20ºC	Marine Agar	Col-R	SYLT-P1
C6-RT-5	SYLT	Crassostrea gigas	20ºC	Marine Agar	Col-R	SYLT-P1
C7-RT-3	SYLT	Crassostrea gigas	20ºC	Marine Agar	Col-R	SYLT-P1
C7-RT-4	SYLT	Crassostrea gigas	20ºC	Marine Agar	Col-R	SYLT-P1
C7-RT-5	SYLT	Crassostrea gigas	20ºC	Marine Agar	Col-R	SYLT-P1
C1-37-1	SYLT	Crassostrea gigas	37ºC	Marine Agar	Col-R	SYLT-P7
C1-37-3	SYLT	Crassostrea gigas	37ºC	Marine Agar	Col-R	SYLT-P7
C1-37-4	SYLT	Crassostrea gigas	37ºC	Marine Agar	Col-R	SYLT-P7
C1-37-5	SYLT	Crassostrea gigas	37ºC	Marine Agar	Col-S	SYLT-P7
C1-37-7	SYLT	Crassostrea gigas	37ºC	Marine Agar	Col-S	SYLT-P7
C2-37-1	SYLT	Crassostrea gigas	37ºC	Marine Agar	Col-R	SYLT-P7
C2-37-2	SYLT	Crassostrea gigas	37ºC	Marine Agar	Col-R	SYLT-P7
C2-37-3	SYLT	Crassostrea gigas	37ºC	Marine Agar	Col-R	SYLT-P7
C2-37-4	SYLT	Crassostrea gigas	37ºC	Marine Agar	Col-R	SYLT-P7
C3-37-1	SYLT	Crassostrea gigas	37ºC	Marine Agar	Col-R	SYLT-P7
C3-37-2	SYLT	Crassostrea gigas	37ºC	Marine Agar	Col-R	SYLT-P7
C3-37-4	SYLT	Crassostrea gigas	37ºC	Marine Agar	Col-R	SYLT-P7
C3-37-3	SYLT	Crassostrea gigas	37ºC	Marine Agar	Col-R	SYLT-P7
C3-37-5	SYLT	Crassostrea gigas	37ºC	Marine Agar	Col-R	SYLT-P7
C3-37-6	SYLT	Crassostrea gigas	37ºC	Marine Agar	Col-R	SYLT-P7
C3-37-7	SYLT	Crassostrea gigas	37ºC	Marine Agar	Col-R	SYLT-P7
C3-37-8	SYLT	Crassostrea gigas	37ºC	Marine Agar	Col-R	SYLT-P7
C4-37-1	SYLT	Crassostrea gigas	37ºC	Marine Agar	Col-S	SYLT-P7
C4-37-2	SYLT	Crassostrea gigas	37ºC	Marine Agar	Col-S	SYLT-P7
C4-37-3	SYLT	Crassostrea gigas	37ºC	Marine Agar	Col-S	SYLT-P7
C4-37-4	SYLT	Crassostrea gigas	37ºC	Marine Agar	Col-S	SYLT-P7
C4-37-5	SYLT	Crassostrea gigas	37ºC	Marine Agar	Col-R	SYLT-P7
C4-37-6	SYLT	Crassostrea gigas	37ºC	Marine Agar	Col-R	SYLT-P7
C4-37-7	SYLT	Crassostrea gigas	37ºC	Marine Agar	Col-R	SYLT-P7
C4-37-8	SYLT	Crassostrea gigas	37ºC	Marine Agar	Col-R	SYLT-P7
C6-37-1	SYLT	Crassostrea gigas	37ºC	Marine Agar	Col-R	SYLT-P7
C6-37-2	SYLT	Crassostrea gigas	37ºC	Marine Agar	Col-R	SYLT-P7
C6-37-3	SYLT	Crassostrea gigas	37ºC	Marine Agar	Col-R	SYLT-P7
C6-37-4	SYLT	Crassostrea gigas	37ºC	Marine Agar	Col-R	SYLT-P7
C6-37-5	SYLT	Crassostrea gigas	37ºC	Marine Agar	Col-S	SYLT-P7
C7-37-2	SYLT	Crassostrea gigas	37ºC	Marine Agar	Col-S	SYLT-P7
C7-37-4	SYLT	Crassostrea gigas	37ºC	Marine Agar	Col-S	SYLT-P7

## Sheet: Dataset 2
Dataset 2. EptA neighbor genes
							Gene position relative to mcr/eptA
Organism	Clade	Assembly	Contig	Type	EptA copies	EptA proteinID	-4	-3	-2	-1	0	+1	+2	+3	+4
Aliivibrio finisterrensis_A15	Fischeri	GCF_004168385.1	NZ_JARACR010000005.1	nd	1	WP_130047580.1	anaerobic sulfatase maturase	duf1214 domain_containing protein	duf1214 domain_containing protein	outer membrane protein transport protein	eptA-all	Response Regulator (RR)	Histidine Kinase (HK)	sulfatase_like hydrolase/transferase	duf1214 domain_containing protein
Aliivibrio finisterrensis_A2	Fischeri	GCF_004168395.1	NZ_SEZQ01000011.1	nd	1	WP_130045277.1	endonuclease/exonuclease/phosphatase family protein	anaerobic sulfatase maturase	duf1214 domain_containing protein	outer membrane protein transport protein	eptA-all	Response Regulator (RR)	Histidine Kinase (HK)	sugar phosphate isomerase/epimerase	oxidoreductase
Aliivibrio finisterrensis_A21	Fischeri	GCF_004168405.1	NZ_JARACR010000005.1	nd	1	WP_130047580.1	anaerobic sulfatase maturase	duf1214 domain_containing protein	duf1214 domain_containing protein	outer membrane protein transport protein	eptA-all	Response Regulator (RR)	Histidine Kinase (HK)	sulfatase_like hydrolase/transferase	duf1214 domain_containing protein
Aliivibrio finisterrensis_A26	Fischeri	GCF_004167685.1	NZ_JARACR010000005.1	nd	1	WP_130047580.1	anaerobic sulfatase maturase	duf1214 domain_containing protein	duf1214 domain_containing protein	outer membrane protein transport protein	eptA-all	Response Regulator (RR)	Histidine Kinase (HK)	sulfatase_like hydrolase/transferase	duf1214 domain_containing protein
Aliivibrio finisterrensis_A32	Fischeri	GCF_004167995.1	NZ_SEZJ01000003.1	nd	1	WP_130086535.1	endonuclease/exonuclease/phosphatase family protein	anaerobic sulfatase maturase	duf1214 domain_containing protein	outer membrane protein transport protein	eptA-all	Response Regulator (RR)	Histidine Kinase (HK)	sugar phosphate isomerase/epimerase	oxidoreductase
Aliivibrio finisterrensis_A33	Fischeri	GCF_004167675.1	NZ_SEZQ01000011.1	nd	1	WP_130045277.1	endonuclease/exonuclease/phosphatase family protein	anaerobic sulfatase maturase	duf1214 domain_containing protein	outer membrane protein transport protein	eptA-all	Response Regulator (RR)	Histidine Kinase (HK)	sugar phosphate isomerase/epimerase	oxidoreductase
Aliivibrio finisterrensis_A37	Fischeri	GCF_004167635.1	SEZL01000008.1	nd	1	RYU59219.1	mfs transporter	endonuclease/exonuclease/phosphatase family protein	anaerobic sulfatase maturase	outer membrane protein transport protein	eptA-all	Response Regulator (RR)	Histidine Kinase (HK)	sulfatase_like hydrolase/transferase	ABC transporter
Aliivibrio finisterrensis_A46	Fischeri	GCF_004168445.1	SEZK01000003.1	nd	1	RYU53575.1	mfs transporter	endonuclease/exonuclease/phosphatase family protein	anaerobic sulfatase maturase	outer membrane protein transport protein	eptA-all	Response Regulator (RR)	Histidine Kinase (HK)	sulfatase_like hydrolase/transferase	ABC transporter
Aliivibrio finisterrensis_A9	Fischeri	GCF_004167985.1	NZ_JARACR010000005.1	nd	1	WP_130047580.1	anaerobic sulfatase maturase	duf1214 domain_containing protein	duf1214 domain_containing protein	outer membrane protein transport protein	eptA-all	Response Regulator (RR)	Histidine Kinase (HK)	sulfatase_like hydrolase/transferase	duf1214 domain_containing protein
Aliivibrio finisterrensis_LMG 23869	Fischeri	GCF_008933155.1	WBVP01000002.1	nd	1	KAB2826231.1	sugar_phosphatase	trna (adenine(22)_n(1))_methyltransferase trmk	putative sulfate exporter family transporter	mfs transporter	eptA-all	Response Regulator (RR)	Histidine Kinase (HK)	sugar phosphate isomerase/epimerase	oxidoreductase
Aliivibrio fischeri ATCC 7744 = JCM 18803 = DSM 507	Fischeri	GCF_016464335.1	NZ_JAJVEL010000012.1	nd	1	WP_012535200.1	hypothetical protein	anaerobic sulfatase maturase	duf1214 domain_containing protein	duf1214 domain_containing protein	eptA-all	Response Regulator (RR)	Histidine Kinase (HK)	sulfatase_like hydrolase/transferase	duf1254 domain_containing protein
Aliivibrio fischeri ATCC 7744 = JCM 18803 = DSM 507	Fischeri	GCF_023983475.1	NZ_JAJVEL010000012.1	nd	1	WP_012535200.1	hypothetical protein	anaerobic sulfatase maturase	duf1214 domain_containing protein	duf1214 domain_containing protein	eptA-all	Response Regulator (RR)	Histidine Kinase (HK)	sulfatase_like hydrolase/transferase	duf1254 domain_containing protein
Aliivibrio fischeri ES114	Fischeri	GCF_000011805.1	CP000021.2	chr1	1	AAW87280.1	mfs transporter	endonuclease/exonuclease/phosphatase family protein	anaerobic sulfatase maturase	duf1214 domain_containing protein	eptA-all	Response Regulator (RR)	Histidine Kinase (HK)	sulfatase_like hydrolase/transferase	hypothetical protein
Aliivibrio fischeri ES114_ena-yuan-GCF_000011805.1	Fischeri	GCF_963860175.1	NZ_LCYF01000008.1	nd	1	WP_011263106.1	mfs transporter	endonuclease/exonuclease/phosphatase family protein	anaerobic sulfatase maturase	duf1214 domain_containing protein	eptA-all	Response Regulator (RR)	Histidine Kinase (HK)	sulfatase_like hydrolase/transferase	hypothetical protein
Aliivibrio fischeri MJ11	Fischeri	GCF_000020845.1	CP001133.1	chr1	1	ACH64063.1	endonuclease/exonuclease/phosphatase family protein	anaerobic sulfatase maturase	duf1214 domain_containing protein	outer membrane protein transport protein	eptA-all	Response Regulator (RR)	Histidine Kinase (HK)	sulfatase_like hydrolase/transferase	duf1254 domain_containing protein
Aliivibrio fischeri SR5	Fischeri	GCF_000241785.1	CM001401.1	chr1	1	EHN68918.1	endonuclease/exonuclease/phosphatase family protein	anaerobic sulfatase maturase	duf1214 domain_containing protein	outer membrane protein transport protein	eptA-all	Response Regulator (RR)	Histidine Kinase (HK)	efflux rnd transporter permease subunit	efflux rnd transporter periplasmic adaptor subunit
Aliivibrio fischeri ZF-211	Fischeri	GCF_000287175.2	NZ_MAJN01000004.1	contig	1	WP_017019383.1	endonuclease/exonuclease/phosphatase family protein	anaerobic sulfatase maturase	duf1214 domain_containing protein	outer membrane protein transport protein	eptA-all	Response Regulator (RR)	Histidine Kinase (HK)	sulfatase_like hydrolase/transferase	duf1254 domain_containing protein
Aliivibrio fischeri_5F146	Fischeri	GCF_001691015.1	MAJR01000107.1	contig	1	OCH04415.1	endonuclease/exonuclease/phosphatase family protein	anaerobic sulfatase maturase	duf1214 domain_containing protein	outer membrane protein transport protein	eptA-all	Response Regulator (RR)	Histidine Kinase (HK)	sulfatase_like hydrolase/transferase	duf1254 domain_containing protein
Aliivibrio fischeri_5F23	Fischeri	GCF_001690975.1	NZ_MAJN01000004.1	contig	1	WP_017019383.1	hypothetical protein	anaerobic sulfatase maturase	duf1214 domain_containing protein	outer membrane protein transport protein	eptA-all	Response Regulator (RR)	Histidine Kinase (HK)	sulfatase_like hydrolase/transferase	duf1254 domain_containing protein
Aliivibrio fischeri_5F306	Fischeri	GCF_001690945.1	NZ_MAJN01000004.1	contig	1	WP_017019383.1	hypothetical protein	anaerobic sulfatase maturase	duf1214 domain_containing protein	outer membrane protein transport protein	eptA-all	Response Regulator (RR)	Histidine Kinase (HK)	sulfatase_like hydrolase/transferase	duf1254 domain_containing protein
Aliivibrio fischeri_5F33	Fischeri	GCF_001690925.1	MAJO01000079.1	contig	1	OCH19970.1	endonuclease/exonuclease/phosphatase family protein	anaerobic sulfatase maturase	duf1214 domain_containing protein	outer membrane protein transport protein	eptA-all	Response Regulator (RR)	Histidine Kinase (HK)	sulfatase_like hydrolase/transferase	duf1254 domain_containing protein
Aliivibrio fischeri_5F7	Fischeri	GCF_001730155.1	NZ_MCGJ01000002.1	contig	1	WP_069593740.1	hypothetical protein	putative sulfate exporter family transporter	endonuclease/exonuclease/phosphatase family protein	hypothetical protein	eptA-all	Response Regulator (RR)	Histidine Kinase (HK)	transcriptional regulator	response regulator
Aliivibrio fischeri_5F97	Fischeri	GCF_001690915.1	NZ_MAJN01000004.1	contig	1	WP_017019383.1	hypothetical protein	anaerobic sulfatase maturase	duf1214 domain_containing protein	outer membrane protein transport protein	eptA-all	Response Regulator (RR)	Histidine Kinase (HK)	sulfatase_like hydrolase/transferase	duf1254 domain_containing protein
Aliivibrio fischeri_5LC	Fischeri	GCF_000985635.1	NZ_CVOI01000009.1	nd	1	WP_072055241.1	endonuclease/exonuclease/phosphatase family protein	anaerobic sulfatase maturase	duf1214 domain_containing protein	outer membrane protein transport protein	eptA-all	Response Regulator (RR)	Histidine Kinase (HK)	sulfatase_like hydrolase/transferase	duf1254 domain_containing protein
Aliivibrio fischeri_cmult.1.1	Fischeri	GCF_009728125.1	NZ_WOBY01000002.1	contig	1	WP_155679731.1	putative sulfate exporter family transporter	endonuclease/exonuclease/phosphatase family protein	anaerobic sulfatase maturase	duf1214 domain_containing protein	eptA-all	Response Regulator (RR)	Histidine Kinase (HK)	sulfatase_like hydrolase/transferase	duf1254 domain_containing protein
Aliivibrio fischeri_cmult.1.2	Fischeri	GCF_009728075.1	NZ_WOBY01000002.1	contig	1	WP_155679731.1	putative sulfate exporter family transporter	endonuclease/exonuclease/phosphatase family protein	anaerobic sulfatase maturase	duf1214 domain_containing protein	eptA-all	Response Regulator (RR)	Histidine Kinase (HK)	sulfatase_like hydrolase/transferase	duf1254 domain_containing protein
Aliivibrio fischeri_emors.1.1	Fischeri	GCF_009728065.1	NZ_WOBX01000015.1	contig	1	WP_155658031.1	5'_methylthioadenosine/s_adenosylhomocysteine nucleosidase	endonuclease/exonuclease/phosphatase family protein	anaerobic sulfatase maturase	duf1214 domain_containing protein	eptA-all	Response Regulator (RR)	Histidine Kinase (HK)	sulfatase_like hydrolase/transferase	duf1254 domain_containing protein
Aliivibrio fischeri_emors.1.2	Fischeri	GCF_009728085.1	NZ_WOBW01000009.1	contig	1	WP_155674077.1	endonuclease/exonuclease/phosphatase family protein	anaerobic sulfatase maturase	duf1214 domain_containing protein	outer membrane protein transport protein	eptA-all	Response Regulator (RR)	Histidine Kinase (HK)	sulfatase_like hydrolase/transferase	duf1254 domain_containing protein
Aliivibrio fischeri_emors.10.1	Fischeri	GCF_009728045.1	WOBV01000031.1	contig	1	MUL03372.1	endonuclease/exonuclease/phosphatase family protein	transposase	anaerobic sulfatase maturase	duf1214 domain_containing protein	eptA-all	Response Regulator (RR)	Histidine Kinase (HK)	sulfatase_like hydrolase/transferase	duf1254 domain_containing protein
Aliivibrio fischeri_emors.10.3	Fischeri	GCF_009728025.1	WOBU01000059.1	contig	1	MUL07457.1	hypothetical protein	putative sulfate exporter family transporter	mfs transporter	endonuclease/exonuclease/phosphatase family protein	eptA-all	Response Regulator (RR)	Histidine Kinase (HK)	sulfatase_like hydrolase/transferase	duf1254 domain_containing protein
Aliivibrio fischeri_emors.11.1	Fischeri	GCF_009727995.1	NZ_WOBT01000021.1	contig	1	WP_155676799.1	5'_methylthioadenosine/s_adenosylhomocysteine nucleosidase	endonuclease/exonuclease/phosphatase family protein	anaerobic sulfatase maturase	duf1214 domain_containing protein	eptA-all	Response Regulator (RR)	Histidine Kinase (HK)	sulfatase_like hydrolase/transferase	duf1254 domain_containing protein
Aliivibrio fischeri_emors.11.2	Fischeri	GCF_009727975.1	NZ_WOBS01000013.1	contig	1	WP_196582758.1	hypothetical protein	putative sulfate exporter family transporter	5'_methylthioadenosine/s_adenosylhomocysteine nucleosidase	endonuclease/exonuclease/phosphatase family protein	eptA-all	Response Regulator (RR)	Histidine Kinase (HK)	lysr family transcriptional regulator	lysr family transcriptional regulator
Aliivibrio fischeri_emors.2.1	Fischeri	GCF_009727955.1	WOBR01000003.1	contig	1	MUL23413.1	endonuclease/exonuclease/phosphatase family protein	anaerobic sulfatase maturase	duf1214 domain_containing protein	outer membrane protein transport protein	eptA-all	Response Regulator (RR)	Histidine Kinase (HK)	sulfatase_like hydrolase/transferase	duf1254 domain_containing protein
Aliivibrio fischeri_emors.2.2	Fischeri	GCF_009727925.1	NZ_WOBW01000009.1	contig	1	WP_155674077.1	endonuclease/exonuclease/phosphatase family protein	anaerobic sulfatase maturase	duf1214 domain_containing protein	outer membrane protein transport protein	eptA-all	Response Regulator (RR)	Histidine Kinase (HK)	sulfatase_like hydrolase/transferase	duf1254 domain_containing protein
Aliivibrio fischeri_emors.3.1	Fischeri	GCF_009727945.1	NZ_WOBX01000015.1	contig	1	WP_155658031.1	5'_methylthioadenosine/s_adenosylhomocysteine nucleosidase	endonuclease/exonuclease/phosphatase family protein	anaerobic sulfatase maturase	duf1214 domain_containing protein	eptA-all	Response Regulator (RR)	Histidine Kinase (HK)	sulfatase_like hydrolase/transferase	duf1254 domain_containing protein
Aliivibrio fischeri_emors.3.2	Fischeri	GCF_009727905.1	NZ_WOBX01000015.1	contig	1	WP_155658031.1	5'_methylthioadenosine/s_adenosylhomocysteine nucleosidase	endonuclease/exonuclease/phosphatase family protein	anaerobic sulfatase maturase	duf1214 domain_containing protein	eptA-all	Response Regulator (RR)	Histidine Kinase (HK)	sulfatase_like hydrolase/transferase	duf1254 domain_containing protein
Aliivibrio fischeri_emors.4.1	Fischeri	GCF_009727825.1	NZ_WOBN01000014.1	contig	1	WP_146864905.1	mfs transporter	endonuclease/exonuclease/phosphatase family protein	anaerobic sulfatase maturase	duf1214 domain_containing protein	eptA-all	Response Regulator (RR)	Histidine Kinase (HK)	sulfatase_like hydrolase/transferase	duf1254 domain_containing protein
Aliivibrio fischeri_emors.4.2	Fischeri	GCF_009727845.1	WOBM01000008.1	contig	1	MUK66728.1	putative sulfate exporter family transporter	endonuclease/exonuclease/phosphatase family protein	anaerobic sulfatase maturase	duf1214 domain_containing protein	eptA-all	Response Regulator (RR)	Histidine Kinase (HK)	sulfatase_like hydrolase/transferase	duf1254 domain_containing protein
Aliivibrio fischeri_emors.5.1o	Fischeri	GCF_009727875.1	NZ_WOBW01000009.1	contig	1	WP_155674077.1	endonuclease/exonuclease/phosphatase family protein	anaerobic sulfatase maturase	duf1214 domain_containing protein	outer membrane protein transport protein	eptA-all	Response Regulator (RR)	Histidine Kinase (HK)	efflux rnd transporter permease subunit	efflux rnd transporter periplasmic adaptor subunit
Aliivibrio fischeri_emors.5.1t	Fischeri	GCF_009727835.1	NZ_WOBW01000009.1	contig	1	WP_155674077.1	endonuclease/exonuclease/phosphatase family protein	anaerobic sulfatase maturase	duf1214 domain_containing protein	outer membrane protein transport protein	eptA-all	Response Regulator (RR)	Histidine Kinase (HK)	efflux rnd transporter permease subunit	efflux rnd transporter periplasmic adaptor subunit
Aliivibrio fischeri_emors.5.2	Fischeri	GCF_009727805.1	WOBJ01000004.1	contig	1	MUK75960.1	endonuclease/exonuclease/phosphatase family protein	anaerobic sulfatase maturase	duf1214 domain_containing protein	outer membrane protein transport protein	eptA-all	Response Regulator (RR)	Histidine Kinase (HK)	sulfatase_like hydrolase/transferase	duf1254 domain_containing protein
Aliivibrio fischeri_emors.6.1	Fischeri	GCF_009727735.1	NZ_WOBI01000019.1	contig	1	WP_155654669.1	endonuclease/exonuclease/phosphatase family protein	anaerobic sulfatase maturase	duf1214 domain_containing protein	outer membrane protein transport protein	eptA-all	Response Regulator (RR)	Histidine Kinase (HK)	efflux rnd transporter permease subunit	efflux rnd transporter permease subunit
Aliivibrio fischeri_emors.6.2	Fischeri	GCF_009727745.1	NZ_WOBI01000019.1	contig	1	WP_155654669.1	endonuclease/exonuclease/phosphatase family protein	anaerobic sulfatase maturase	duf1214 domain_containing protein	outer membrane protein transport protein	eptA-all	Response Regulator (RR)	Histidine Kinase (HK)	efflux rnd transporter permease subunit	efflux rnd transporter permease subunit
Aliivibrio fischeri_emors.7.1	Fischeri	GCF_009727755.1	NZ_WOBG01000031.1	contig	1	WP_063667979.1	5'_methylthioadenosine/s_adenosylhomocysteine nucleosidase	endonuclease/exonuclease/phosphatase family protein	anaerobic sulfatase maturase	duf1214 domain_containing protein	eptA-all	Response Regulator (RR)	Histidine Kinase (HK)	sulfatase_like hydrolase/transferase	duf1254 domain_containing protein
Aliivibrio fischeri_emors.7.2	Fischeri	GCF_009727725.1	NZ_WOBF01000001.1	contig	1	WP_155651803.1	putative sulfate exporter family transporter	endonuclease/exonuclease/phosphatase family protein	anaerobic sulfatase maturase	duf1214 domain_containing protein	eptA-all	Response Regulator (RR)	Histidine Kinase (HK)	sulfatase_like hydrolase/transferase	duf1254 domain_containing protein
Aliivibrio fischeri_emors.8.2	Fischeri	GCF_009727705.1	NZ_WOBE01000077.1	contig	1	WP_155667161.1	hypothetical protein	putative sulfate exporter family transporter	mfs transporter	endonuclease/exonuclease/phosphatase family protein	eptA-all	Response Regulator (RR)	Histidine Kinase (HK)	sulfatase_like hydrolase/transferase	duf1254 domain_containing protein
Aliivibrio fischeri_emors.8.7	Fischeri	GCF_009727685.1	WOBD01000022.1	contig	1	MUJ25681.1	diguanylate cyclase	endonuclease/exonuclease/phosphatase family protein	anaerobic sulfatase maturase	duf1214 domain_containing protein	eptA-all	Response Regulator (RR)	Histidine Kinase (HK)	sulfatase_like hydrolase/transferase	duf1254 domain_containing protein
Aliivibrio fischeri_emors.9.1	Fischeri	GCF_009727605.1	NZ_WOBC01000007.1	contig	1	WP_155663832.1	5'_methylthioadenosine/s_adenosylhomocysteine nucleosidase	endonuclease/exonuclease/phosphatase family protein	anaerobic sulfatase maturase	duf1214 domain_containing protein	eptA-all	Response Regulator (RR)	Histidine Kinase (HK)	sulfatase_like hydrolase/transferase	duf1254 domain_containing protein
Aliivibrio fischeri_emors.9.2	Fischeri	GCF_009727645.1	NZ_WOBB01000006.1	contig	1	WP_196584518.1	5'_methylthioadenosine/s_adenosylhomocysteine nucleosidase	endonuclease/exonuclease/phosphatase family protein	anaerobic sulfatase maturase	duf1214 domain_containing protein	eptA-all	Response Regulator (RR)	Histidine Kinase (HK)	lysr family transcriptional regulator	transcriptional regulator
Aliivibrio fischeri_ena-yuan-GCF_001029395.1	Fischeri	GCF_963867165.1	NZ_LCYF01000008.1	nd	1	WP_011263106.1	mfs transporter	endonuclease/exonuclease/phosphatase family protein	anaerobic sulfatase maturase	duf1214 domain_containing protein	eptA-all	Response Regulator (RR)	Histidine Kinase (HK)	sulfatase_like hydrolase/transferase	hypothetical protein
Aliivibrio fischeri_ES401	Fischeri	GCF_004685055.1	NZ_SRJG01000005.1	contig	1	WP_135354213.1	putative sulfate exporter family transporter	endonuclease/exonuclease/phosphatase family protein	anaerobic sulfatase maturase	duf1214 domain_containing protein	eptA-all	Response Regulator (RR)	Histidine Kinase (HK)	hypothetical protein	lysr family transcriptional regulator
Aliivibrio fischeri_ESF436_3	Fischeri	GCF_021394735.1	NZ_JAJVEH010000004.1	nd	1	WP_233910598.1	endonuclease/exonuclease/phosphatase family protein	anaerobic sulfatase maturase	anaerobic sulfatase maturase	duf1214 domain_containing protein	eptA-all	Response Regulator (RR)	Histidine Kinase (HK)	sulfatase_like hydrolase/transferase	sulfatase_like hydrolase/transferase
Aliivibrio fischeri_ESF436_4	Fischeri	GCF_021394775.1	NZ_JAJVEH010000004.1	nd	1	WP_233910598.1	endonuclease/exonuclease/phosphatase family protein	anaerobic sulfatase maturase	anaerobic sulfatase maturase	duf1214 domain_containing protein	eptA-all	Response Regulator (RR)	Histidine Kinase (HK)	sulfatase_like hydrolase/transferase	sulfatase_like hydrolase/transferase
Aliivibrio fischeri_ESF436_5	Fischeri	GCF_021394745.1	NZ_JAJVEH010000004.1	nd	1	WP_233910598.1	endonuclease/exonuclease/phosphatase family protein	anaerobic sulfatase maturase	anaerobic sulfatase maturase	duf1214 domain_containing protein	eptA-all	Response Regulator (RR)	Histidine Kinase (HK)	hypothetical protein	lysr family transcriptional regulator
Aliivibrio fischeri_ESF436_6	Fischeri	GCF_021394695.1	NZ_JAJVEH010000004.1	nd	1	WP_233910598.1	endonuclease/exonuclease/phosphatase family protein	anaerobic sulfatase maturase	anaerobic sulfatase maturase	duf1214 domain_containing protein	eptA-all	Response Regulator (RR)	Histidine Kinase (HK)	sulfatase_like hydrolase/transferase	sulfatase_like hydrolase/transferase
Aliivibrio fischeri_ESM429_1	Fischeri	GCF_021394875.1	NZ_JAJVEC010000003.1	nd	1	WP_063664108.1	mfs transporter	endonuclease/exonuclease/phosphatase family protein	anaerobic sulfatase maturase	duf1214 domain_containing protein	eptA-all	Response Regulator (RR)	Histidine Kinase (HK)	hypothetical protein	lysr family transcriptional regulator
Aliivibrio fischeri_ESM429_3	Fischeri	GCF_021394855.1	NZ_JAJVEC010000003.1	nd	1	WP_063664108.1	mfs transporter	endonuclease/exonuclease/phosphatase family protein	anaerobic sulfatase maturase	duf1214 domain_containing protein	eptA-all	Response Regulator (RR)	Histidine Kinase (HK)	hypothetical protein	lysr family transcriptional regulator
Aliivibrio fischeri_ESM429_4	Fischeri	GCF_021394835.1	NZ_JAJVED010000005.1	nd	1	WP_063649329.1	5'_methylthioadenosine/s_adenosylhomocysteine nucleosidase	endonuclease/exonuclease/phosphatase family protein	anaerobic sulfatase maturase	duf1214 domain_containing protein	eptA-all	Response Regulator (RR)	Histidine Kinase (HK)	sulfatase_like hydrolase/transferase	duf1254 domain_containing protein
Aliivibrio fischeri_ESM442_5	Fischeri	GCF_021394675.1	NZ_JAJVEC010000003.1	nd	1	WP_063664108.1	mfs transporter	endonuclease/exonuclease/phosphatase family protein	anaerobic sulfatase maturase	duf1214 domain_containing protein	eptA-all	Response Regulator (RR)	Histidine Kinase (HK)	sulfatase_like hydrolase/transferase	sulfatase_like hydrolase/transferase
Aliivibrio fischeri_ESM442_6	Fischeri	GCF_021394635.1	NZ_JAJVEC010000003.1	nd	1	WP_063664108.1	mfs transporter	endonuclease/exonuclease/phosphatase family protein	anaerobic sulfatase maturase	duf1214 domain_containing protein	eptA-all	Response Regulator (RR)	Histidine Kinase (HK)	sulfatase_like hydrolase/transferase	sulfatase_like hydrolase/transferase
Aliivibrio fischeri_etasm.1.1	Fischeri	GCF_009727625.1	NZ_WOBA01000004.1	contig	1	WP_155689092.1	mfs transporter	endonuclease/exonuclease/phosphatase family protein	anaerobic sulfatase maturase	duf1214 domain_containing protein	eptA-all	Response Regulator (RR)	Histidine Kinase (HK)	sulfatase_like hydrolase/transferase	duf1254 domain_containing protein
Aliivibrio fischeri_etasm.2.1	Fischeri	GCF_009727615.1	WOAZ01000016.1	contig	1	MUI55829.1	endonuclease/exonuclease/phosphatase family protein	anaerobic sulfatase maturase	duf1214 domain_containing protein	outer membrane protein transport protein	eptA-all	Response Regulator (RR)	Histidine Kinase (HK)	sulfatase_like hydrolase/transferase	duf1254 domain_containing protein
Aliivibrio fischeri_FF227	Fischeri	GCF_001691095.1	NZ_JAJVEL010000012.1	nd	1	WP_012535200.1	putative sulfate exporter family transporter	mfs transporter	endonuclease/exonuclease/phosphatase family protein	hypothetical protein	eptA-all	Response Regulator (RR)	Histidine Kinase (HK)	sulfatase_like hydrolase/transferase	duf1254 domain_containing protein
Aliivibrio fischeri_FQ-A001	Fischeri	GCF_004359415.1	NZ_SJSX01000004.1	contig	1	WP_133416359.1	putative sulfate exporter family transporter	endonuclease/exonuclease/phosphatase family protein	anaerobic sulfatase maturase	duf1214 domain_containing protein	eptA-all	Response Regulator (RR)	Histidine Kinase (HK)	sulfatase_like hydrolase/transferase	duf1254 domain_containing protein
Aliivibrio fischeri_H905	Fischeri	GCF_038993745.1	NZ_JBCDWF010000002.1	chr1	1	WP_342903993.1	5'_methylthioadenosine/s_adenosylhomocysteine nucleosidase	endonuclease/exonuclease/phosphatase family protein	anaerobic sulfatase maturase	duf1214 domain_containing protein	eptA-all	Response Regulator (RR)	Histidine Kinase (HK)	sulfatase_like hydrolase/transferase	duf1254 domain_containing protein
Aliivibrio fischeri_JCM 18803	Fischeri	GCF_014647395.1	NZ_JAJVEL010000012.1	nd	1	WP_012535200.1	hypothetical protein	anaerobic sulfatase maturase	duf1214 domain_containing protein	duf1214 domain_containing protein	eptA-all	Response Regulator (RR)	Histidine Kinase (HK)	sulfatase_like hydrolase/transferase	duf1254 domain_containing protein
Aliivibrio fischeri_KB1A98	Fischeri	GCF_001640325.1	NZ_LTYV01000042.1	contig	1	WP_063646463.1	mfs transporter	endonuclease/exonuclease/phosphatase family protein	anaerobic sulfatase maturase	duf1214 domain_containing protein	eptA-all	Response Regulator (RR)	Histidine Kinase (HK)	sulfatase_like hydrolase/transferase	hypothetical protein
Aliivibrio fischeri_KB2B1	Fischeri	GCF_017921855.1	NZ_JAJVED010000005.1	nd	1	WP_063649329.1	putative sulfate exporter family transporter	endonuclease/exonuclease/phosphatase family protein	anaerobic sulfatase maturase	duf1214 domain_containing protein	eptA-all	Response Regulator (RR)	Histidine Kinase (HK)	sulfatase_like hydrolase/transferase	duf1254 domain_containing protein
Aliivibrio fischeri_KB2B1	Fischeri	GCF_001640305.1	NZ_LTZC01000052.1	contig	1	WP_081248994.1	5'_methylthioadenosine/s_adenosylhomocysteine nucleosidase	endonuclease/exonuclease/phosphatase family protein	anaerobic sulfatase maturase	duf1214 domain_containing protein	eptA-all	Response Regulator (RR)	Histidine Kinase (HK)	sulfatase_like hydrolase/transferase	duf1254 domain_containing protein
Aliivibrio fischeri_LB10LO6	Fischeri	GCF_021366275.1	NZ_JAJVEL010000012.1	nd	1	WP_012535200.1	endonuclease/exonuclease/phosphatase family protein	anaerobic sulfatase maturase	duf1214 domain_containing protein	outer membrane protein transport protein	eptA-all	Response Regulator (RR)	Histidine Kinase (HK)	sulfatase_like hydrolase/transferase	duf1254 domain_containing protein
Aliivibrio fischeri_lpeal.1.1	Fischeri	GCF_009727585.1	WOAY01000003.1	contig	1	MUI62318.1	mfs transporter	anaerobic sulfatase maturase	duf1214 domain_containing protein	outer membrane protein transport protein	eptA-all	Response Regulator (RR)	Histidine Kinase (HK)	sulfatase_like hydrolase/transferase	duf1254 domain_containing protein
Aliivibrio fischeri_lpeal.1.2	Fischeri	GCF_009727525.1	WOAX01000027.1	contig	1	MUH97779.1	mfs transporter	anaerobic sulfatase maturase	duf1214 domain_containing protein	outer membrane protein transport protein	eptA-all	Response Regulator (RR)	Histidine Kinase (HK)	sulfatase_like hydrolase/transferase	duf1254 domain_containing protein
Aliivibrio fischeri_Mb11B1	Fischeri	GCF_001640385.1	NZ_LTZC01000052.1	contig	1	WP_081248994.1	5'_methylthioadenosine/s_adenosylhomocysteine nucleosidase	endonuclease/exonuclease/phosphatase family protein	anaerobic sulfatase maturase	duf1214 domain_containing protein	eptA-all	Response Regulator (RR)	Histidine Kinase (HK)	sulfatase_like hydrolase/transferase	duf1254 domain_containing protein
Aliivibrio fischeri_MB13B1	Fischeri	GCF_001640415.1	NZ_JAJVEC010000003.1	nd	1	WP_063664108.1	mfs transporter	endonuclease/exonuclease/phosphatase family protein	anaerobic sulfatase maturase	duf1214 domain_containing protein	eptA-all	Response Regulator (RR)	Histidine Kinase (HK)	sulfatase_like hydrolase/transferase	sulfatase_like hydrolase/transferase
Aliivibrio fischeri_MB13B2	Fischeri	GCF_017921865.1	NZ_JAJVED010000005.1	nd	1	WP_063649329.1	5'_methylthioadenosine/s_adenosylhomocysteine nucleosidase	endonuclease/exonuclease/phosphatase family protein	anaerobic sulfatase maturase	duf1214 domain_containing protein	eptA-all	Response Regulator (RR)	Histidine Kinase (HK)	sulfatase_like hydrolase/transferase	duf1254 domain_containing protein
Aliivibrio fischeri_MB13B2	Fischeri	GCF_001640445.1	NZ_LTZC01000052.1	contig	1	WP_081248994.1	5'_methylthioadenosine/s_adenosylhomocysteine nucleosidase	endonuclease/exonuclease/phosphatase family protein	anaerobic sulfatase maturase	duf1214 domain_containing protein	eptA-all	Response Regulator (RR)	Histidine Kinase (HK)	sulfatase_like hydrolase/transferase	duf1254 domain_containing protein
Aliivibrio fischeri_MB13B3	Fischeri	GCF_001640465.1	NZ_LTZC01000052.1	contig	1	WP_081248994.1	5'_methylthioadenosine/s_adenosylhomocysteine nucleosidase	endonuclease/exonuclease/phosphatase family protein	anaerobic sulfatase maturase	duf1214 domain_containing protein	eptA-all	Response Regulator (RR)	Histidine Kinase (HK)	sulfatase_like hydrolase/transferase	duf1254 domain_containing protein
Aliivibrio fischeri_MB15A4	Fischeri	GCF_001640455.1	NZ_LTYZ01000047.1	contig	1	WP_063660519.1	endonuclease/exonuclease/phosphatase family protein	anaerobic sulfatase maturase	anaerobic sulfatase maturase	duf1214 domain_containing protein	eptA-all	Response Regulator (RR)	Histidine Kinase (HK)	sulfatase_like hydrolase/transferase	sulfatase_like hydrolase/transferase
Aliivibrio fischeri_MB15A5	Fischeri	GCF_001640525.1	NZ_JAJVEC010000003.1	nd	1	WP_063664108.1	mfs transporter	endonuclease/exonuclease/phosphatase family protein	anaerobic sulfatase maturase	duf1214 domain_containing protein	eptA-all	Response Regulator (RR)	Histidine Kinase (HK)	sulfatase_like hydrolase/transferase	sulfatase_like hydrolase/transferase
Aliivibrio fischeri_NBRC 101058	Fischeri	GCF_007989845.1	NZ_WOBN01000014.1	contig	1	WP_146864905.1	mfs transporter	endonuclease/exonuclease/phosphatase family protein	anaerobic sulfatase maturase	duf1214 domain_containing protein	eptA-all	Response Regulator (RR)	Histidine Kinase (HK)	sulfatase_like hydrolase/transferase	duf1254 domain_containing protein
Aliivibrio fischeri_VCW2E2	Fischeri	GCF_001029395.1	NZ_LCYF01000008.1	nd	1	WP_011263106.1	mfs transporter	endonuclease/exonuclease/phosphatase family protein	anaerobic sulfatase maturase	duf1214 domain_containing protein	eptA-all	Response Regulator (RR)	Histidine Kinase (HK)	sulfatase_like hydrolase/transferase	hypothetical protein
Aliivibrio fischeri_VLS2	Fischeri	GCF_001640545.1	NZ_LTZF01000016.1	contig	1	WP_081249314.1	5'_methylthioadenosine/s_adenosylhomocysteine nucleosidase	endonuclease/exonuclease/phosphatase family protein	anaerobic sulfatase maturase	duf1214 domain_containing protein	eptA-all	Response Regulator (RR)	Histidine Kinase (HK)	sulfatase_like hydrolase/transferase	duf1254 domain_containing protein
Aliivibrio fischeri_ZF25	Fischeri	GCF_001730145.1	MCGK01000001.1	contig	1	OED57934.1	mfs transporter	anaerobic sulfatase maturase	duf1214 domain_containing protein	outer membrane protein transport protein	eptA-all	Response Regulator (RR)	Histidine Kinase (HK)	duf1254 domain_containing protein	lysr family transcriptional regulator
Aliivibrio fischeri_ZF47	Fischeri	GCF_001691135.1	MAJY01000025.1	contig	1	OCH60261.1	mfs transporter	anaerobic sulfatase maturase	duf1214 domain_containing protein	outer membrane protein transport protein	eptA-all	Response Regulator (RR)	Histidine Kinase (HK)	sulfatase_like hydrolase/transferase	duf1254 domain_containing protein
Aliivibrio fischeri_ZF73	Fischeri	GCF_001691105.1	NZ_MAJX01000054.1	contig	1	WP_065624441.1	hypothetical protein	anaerobic sulfatase maturase	duf1214 domain_containing protein	outer membrane protein transport protein	eptA-all	Response Regulator (RR)	Histidine Kinase (HK)	sulfatase_like hydrolase/transferase	duf1254 domain_containing protein
Aliivibrio logei 5S-186	Fischeri	GCF_000286935.2	NZ_JACJDQ010000047.1	predicted plasmid	1	WP_017023339.1	endonuclease/exonuclease/phosphatase family protein	anaerobic sulfatase maturase	duf1214 domain_containing protein	outer membrane protein transport protein	eptA-all	Response Regulator (RR)	Histidine Kinase (HK)	hypothetical protein	sulfatase_like hydrolase/transferase
Aliivibrio logei ATCC 35077	Fischeri	GCF_000390125.1	NZ_ASAH01000011.1	nd	1	WP_023604249.1	endonuclease/exonuclease/phosphatase family protein	anaerobic sulfatase maturase	duf1214 domain_containing protein	outer membrane protein transport protein	eptA-all	Response Regulator (RR)	Histidine Kinase (HK)	hypothetical protein	sulfatase_like hydrolase/transferase
Aliivibrio logei ATCC 35077_ena-yuan-GCF_000390125.1	Fischeri	GCF_963863845.1	NZ_ASAH01000011.1	nd	1	WP_023604249.1	endonuclease/exonuclease/phosphatase family protein	anaerobic sulfatase maturase	duf1214 domain_containing protein	outer membrane protein transport protein	eptA-all	Response Regulator (RR)	Histidine Kinase (HK)	hypothetical protein	sulfatase_like hydrolase/transferase
Aliivibrio logei_1S159	Fischeri	GCF_001691055.1	MAJU01000015.1	contig	1	OCH19619.1	endonuclease/exonuclease/phosphatase family protein	anaerobic sulfatase maturase	duf1214 domain_containing protein	outer membrane protein transport protein	eptA-all	Response Regulator (RR)	Histidine Kinase (HK)	hypothetical protein	sulfatase_like hydrolase/transferase
Aliivibrio logei_ena-yuan-GCF_001691055.1	Fischeri	GCF_963869845.1	NZ_CAWMPN010000015.1	nd	1	WP_065611747.1	endonuclease/exonuclease/phosphatase family protein	anaerobic sulfatase maturase	duf1214 domain_containing protein	outer membrane protein transport protein	eptA-all	Response Regulator (RR)	Histidine Kinase (HK)	hypothetical protein	sulfatase_like hydrolase/transferase
Aliivibrio salmonicida LFI1238	Fischeri	GCF_000196495.1	NC_011313.1	chr2	1	WP_012551705.1	anaerobic sulfatase maturase	transposase	duf1214 domain_containing protein	outer membrane protein transport protein	eptA-all	glycosyltransferase family 9 protein	Response Regulator (RR)	Histidine Kinase (HK)	hypothetical protein
Aliivibrio salmonicida_VS224	Fischeri	GCF_003942025.1	NC_011313.1	chr2	1	WP_012551705.1	anaerobic sulfatase maturase	transposase	duf1214 domain_containing protein	outer membrane protein transport protein	eptA-all	glycosyltransferase family 9 protein	Response Regulator (RR)	Histidine Kinase (HK)	hypothetical protein
Aliivibrio sifiae_ATCC 33715	nd	GCF_002954705.1	NZ_MSCO01000002.1	nd	1	WP_105056555.1	endonuclease/exonuclease/phosphatase family protein	anaerobic sulfatase maturase	duf1214 domain_containing protein	outer membrane protein transport protein	eptA-all	Response Regulator (RR)	Histidine Kinase (HK)	sulfatase_like hydrolase/transferase	duf1254 domain_containing protein
Aliivibrio sifiae_ena-yuan-GCF_002954705.1	nd	GCF_963877015.1	NZ_MSCO01000002.1	nd	1	WP_105056555.1	endonuclease/exonuclease/phosphatase family protein	anaerobic sulfatase maturase	duf1214 domain_containing protein	outer membrane protein transport protein	eptA-all	Response Regulator (RR)	Histidine Kinase (HK)	sulfatase_like hydrolase/transferase	duf1254 domain_containing protein
Aliivibrio sifiae_NBRC 105001	nd	GCF_002954715.1	NZ_BSOU01000001.1	nd	1	WP_105064291.1	endonuclease/exonuclease/phosphatase family protein	anaerobic sulfatase maturase	duf1214 domain_containing protein	outer membrane protein transport protein	eptA-all	Response Regulator (RR)	Histidine Kinase (HK)	sulfatase_like hydrolase/transferase	duf1254 domain_containing protein
Aliivibrio sifiae_NBRC 105001	nd	GCF_030160675.1	NZ_BSOU01000001.1	nd	1	WP_105064291.1	endonuclease/exonuclease/phosphatase family protein	anaerobic sulfatase maturase	duf1214 domain_containing protein	outer membrane protein transport protein	eptA-all	Response Regulator (RR)	Histidine Kinase (HK)	sulfatase_like hydrolase/transferase	duf1254 domain_containing protein
Aliivibrio sp. 1S128	nd	GCF_001691065.1	NZ_MAJV01000025.1	contig	1	WP_083201845.1	endonuclease/exonuclease/phosphatase family protein	anaerobic sulfatase maturase	duf1214 domain_containing protein	outer membrane protein transport protein	eptA-all	Response Regulator (RR)	Histidine Kinase (HK)	hypothetical protein	sulfatase_like hydrolase/transferase
Aliivibrio sp. 1S165	nd	GCF_001691025.1	MAJT01000027.1	contig	1	OCH15326.1	endonuclease/exonuclease/phosphatase family protein	anaerobic sulfatase maturase	duf1214 domain_containing protein	outer membrane protein transport protein	eptA-all	Response Regulator (RR)	Histidine Kinase (HK)	hypothetical protein	sulfatase_like hydrolase/transferase
Aliivibrio sp. 1S175	nd	GCF_001690985.1	NZ_MAJS01000013.1	contig	1	WP_083190297.1	endonuclease/exonuclease/phosphatase family protein	anaerobic sulfatase maturase	duf1214 domain_containing protein	outer membrane protein transport protein	eptA-all	Response Regulator (RR)	Histidine Kinase (HK)	hypothetical protein	sulfatase_like hydrolase/transferase
Aliivibrio sp. A6	nd	GCF_028765505.1	NZ_JARACR010000005.1	nd	1	WP_130047580.1	anaerobic sulfatase maturase	duf1214 domain_containing protein	duf1214 domain_containing protein	outer membrane protein transport protein	eptA-all	Response Regulator (RR)	Histidine Kinase (HK)	sulfatase_like hydrolase/transferase	duf1214 domain_containing protein
Aliivibrio sp. EL58_Aliivibrio sp. strain EL581	nd	GCF_900312675.1	NZ_OMPC01000001.1	nd	1	WP_122032123.1	hypothetical protein	putative sulfate exporter family transporter	mfs transporter	endonuclease/exonuclease/phosphatase family protein	eptA-all	Response Regulator (RR)	Histidine Kinase (HK)	ABC transporter	transcriptional regulator
Aliivibrio sp. S10_S31	nd	GCF_014694495.1	JAAUWR010000014.1	contig	1	MBD1570402.1	mfs transporter	anaerobic sulfatase maturase	duf1214 domain_containing protein	outer membrane protein transport protein	eptA-all	Response Regulator (RR)	Histidine Kinase (HK)	sulfatase_like hydrolase/transferase	duf1254 domain_containing protein
Aliivibrio sp. S2MY1	nd	GCF_028765605.1	NZ_JARACO010000001.1	nd	1	WP_274445350.1	trna (adenine(22)_n(1))_methyltransferase trmk	hypothetical protein	putative sulfate exporter family transporter	endonuclease/exonuclease/phosphatase family protein	eptA-all	Response Regulator (RR)	Histidine Kinase (HK)	ABC transporter	aquaporin family protein
Aliivibrio sp. S2TY2	nd	GCF_028765525.1	NZ_JARACT010000005.1	nd	2	WP_274440423.1	mfs transporter	endonuclease/exonuclease/phosphatase family protein	anaerobic sulfatase maturase	duf1214 domain_containing protein	eptA-all	Response Regulator (RR)	Histidine Kinase (HK)	sulfatase_like hydrolase/transferase	duf1214 domain_containing protein
Aliivibrio sp. S2TY2	nd	GCF_028765525.1	NZ_JARACT010000001.1	nd	2	WP_274439853.1	duf333 domain_containing protein	cystatin domain_containing protein	glycosyl hydrolase family 18 protein	prepilin_type n_terminal cleavage/methylation domain_containing protein	eptA-all	dgkA	lta synthase family protein	arac family transcriptional regulator	methyl_accepting chemotaxis protein
Aliivibrio sp. S3MY1	nd	GCF_028765575.1	NZ_JARACO010000001.1	nd	1	WP_274445350.1	trna (adenine(22)_n(1))_methyltransferase trmk	hypothetical protein	putative sulfate exporter family transporter	endonuclease/exonuclease/phosphatase family protein	eptA-all	Response Regulator (RR)	Histidine Kinase (HK)	ABC transporter	aquaporin family protein
Aliivibrio sp. S3TY1	nd	GCF_028765475.1	NZ_JARACT010000005.1	nd	2	WP_274440423.1	mfs transporter	endonuclease/exonuclease/phosphatase family protein	anaerobic sulfatase maturase	duf1214 domain_containing protein	eptA-all	Response Regulator (RR)	Histidine Kinase (HK)	sulfatase_like hydrolase/transferase	duf1214 domain_containing protein
Aliivibrio sp. S3TY1	nd	GCF_028765475.1	NZ_JARACT010000001.1	nd	2	WP_274439853.1	duf333 domain_containing protein	cystatin domain_containing protein	glycosyl hydrolase family 18 protein	prepilin_type n_terminal cleavage/methylation domain_containing protein	eptA-all	dgkA	lta synthase family protein	arac family transcriptional regulator	methyl_accepting chemotaxis protein
Aliivibrio sp. S4MY1	nd	GCF_028765545.1	NZ_JARACV010000025.1	nd	1	WP_274420575.1	hypothetical protein	hypothetical protein	diguanylate cyclase	endonuclease/exonuclease/phosphatase family protein	eptA-all	Response Regulator (RR)	Histidine Kinase (HK)	ABC transporter	transcriptional regulator
Aliivibrio sp. S4MY2	nd	GCF_028765455.1	NZ_JARACV010000025.1	nd	1	WP_274420575.1	hypothetical protein	hypothetical protein	diguanylate cyclase	endonuclease/exonuclease/phosphatase family protein	eptA-all	Response Regulator (RR)	Histidine Kinase (HK)	ABC transporter	transcriptional regulator
Aliivibrio sp. S4MY3	nd	GCF_028765445.1	NZ_JARACV010000025.1	nd	1	WP_274420575.1	hypothetical protein	hypothetical protein	diguanylate cyclase	endonuclease/exonuclease/phosphatase family protein	eptA-all	Response Regulator (RR)	Histidine Kinase (HK)	ABC transporter	transcriptional regulator
Aliivibrio sp. S4MY4	nd	GCF_028765405.1	NZ_JARACV010000025.1	nd	1	WP_274420575.1	hypothetical protein	hypothetical protein	diguanylate cyclase	endonuclease/exonuclease/phosphatase family protein	eptA-all	Response Regulator (RR)	Histidine Kinase (HK)	ABC transporter	transcriptional regulator
Aliivibrio sp. S4TY1	nd	GCF_028765555.1	NZ_JARACV010000025.1	nd	1	WP_274420575.1	hypothetical protein	hypothetical protein	diguanylate cyclase	endonuclease/exonuclease/phosphatase family protein	eptA-all	Response Regulator (RR)	Histidine Kinase (HK)	ABC transporter	transcriptional regulator
Aliivibrio sp. S4TY2	nd	GCF_028765415.1	NZ_JARACV010000025.1	nd	1	WP_274420575.1	hypothetical protein	hypothetical protein	diguanylate cyclase	endonuclease/exonuclease/phosphatase family protein	eptA-all	Response Regulator (RR)	Histidine Kinase (HK)	ABC transporter	transcriptional regulator
Aliivibrio wodanis	Fischeri	GCF_000953695.1	NZ_LN554847.1	nd	2	WP_045104305.1	trna (adenine(22)_n(1))_methyltransferase trmk	putative sulfate exporter family transporter	mfs transporter	endonuclease/exonuclease/phosphatase family protein	eptA-all	Response Regulator (RR)	Histidine Kinase (HK)	ABC transporter	aquaporin family protein
Aliivibrio wodanis	Fischeri	GCF_000953695.1	NZ_LN554846.1	nd	2	WP_045101826.1	1_aminocyclopropane_1_carboxylate deaminase/d_cysteine desulfhydrase	class a beta_lactamase	cyclophilin	dgkA	eptA-all	lta synthase family protein	nupc/nupg family nucleoside cnt transporter	lysr family transcriptional regulator	methyl_accepting chemotaxis protein
Catenococcus thiocycli_CECT 30272	nd	GCA_921292965.1	CAKLCK010000045.1	contig	2	CAH0531602.1	transposase	hypothetical protein	hypothetical protein	transposase	eptA-all	dgkA	lta synthase family protein	Response Regulator (RR)	Histidine Kinase (HK)
Catenococcus thiocycli_CECT 30272	nd	GCA_921292965.1	CAKLCK010000039.1	contig	2	CAH0530759.1	thiol:disulfide interchange protein dsba/dsbl	hypothetical protein	isoamylase early set domain_containing protein	dgkA	eptA-all	oxidoreductase	yccf domain_containing protein	marr family transcriptional regulator	cdf family co(ii)/ni(ii) efflux transporter dmef
Grimontia hollisae_2016V-1054	Hollisae	GCF_029223295.1	NZ_JARGYG010000034.1	predicted plasmid	1	WP_158174820.1	hypothetical protein	pepsy domain_containing protein	cytochrome b/b6 domain_containing protein	dgkA	eptA-all	hypothetical protein	integrase	plxrfg domain_containing protein	type ii toxin_antitoxin system phd/yefm family antitoxin
Photobacterium alginatilyticum_P03D4	Proteolyticum	GCF_009910675.1	NZ_RSEJ01000001.1	nd	1	WP_160648364.1	hypothetical protein	porin family protein	sensor domain_containing diguanylate cyclase	hypothetical protein	eptA-all	hypothetical protein	hypothetical protein	diguanylate cyclase	Response Regulator (RR)
Photobacterium andalusiense_CECT 9192	Phosphoreum	GCF_900185625.1	NZ_FYAJ01000001.1	nd	1	WP_087852514.1	lysozyme inhibitor lpri family protein	potassium channel family protein	fructose bisphosphate aldolase	duf3332 domain_containing protein	eptA-all	Response Regulator (RR)	Histidine Kinase (HK)	lysr family transcriptional regulator	mfs transporter
Photobacterium angustum S14	Phosphoreum	GCF_000153265.1	NZ_CH902600.1	nd	3	WP_005368294.1	hypothetical protein	hypothetical protein	rhs repeat_associated core domain_containing protein	dgkA	eptA-all	hypothetical protein	tigr03643 family protein	dimethyl sulfoxide reductase anchor subunit	dimethylsulfoxide reductase subunit b
Photobacterium angustum S14	Phosphoreum	GCF_000153265.1	NZ_CH902600.1	nd	3	WP_039872184.1	2,3_diphosphoglycerate_dependent phosphoglycerate mutase	cystathionine beta_lyase	lta synthase family protein	type ii toxin_antitoxin system rele/pare family toxin	eptA-all	Response Regulator (RR)	Histidine Kinase (HK)	hypothetical protein	gnat family n_acetyltransferase
Photobacterium angustum S14	Phosphoreum	GCF_000153265.1	NZ_CH902600.1	nd	3	WP_005368239.1	hypothetical protein	aminotransferase class iv	lysr substrate_binding domain_containing protein	gnat family n_acetyltransferase	eptA-all	Response Regulator (RR)	histidine kinase dimerization/phospho_acceptor domain_containing protein	hydrogenase maturation nickel metallochaperone hypa	hydrogenase expression/formation protein hype
Photobacterium angustum_A10-1	Phosphoreum	GCF_003026905.1	NZ_JZSU01000006.1	contig	2	WP_045130820.1	alkaline phosphatase	dna_binding transcriptional activator punr	purine nucleoside transporter punc	dgkA	eptA-all	hypothetical protein	tigr03643 family protein	dimethyl sulfoxide reductase anchor subunit	dimethylsulfoxide reductase subunit b
Photobacterium angustum_A10-1	Phosphoreum	GCF_003026905.1	NZ_JZSN01000001.1	contig	2	WP_107131365.1	2,3_diphosphoglycerate_dependent phosphoglycerate mutase	cystathionine beta_lyase	lta synthase family protein	type ii toxin_antitoxin system rele/pare family toxin	eptA-all	Response Regulator (RR)	Histidine Kinase (HK)	duf4440 domain_containing protein	hypothetical protein
Photobacterium angustum_A10-2	Phosphoreum	GCF_003026835.1	NZ_JZSU01000006.1	contig	2	WP_045130820.1	alkaline phosphatase	dna_binding transcriptional activator punr	purine nucleoside transporter punc	dgkA	eptA-all	hypothetical protein	tigr03643 family protein	dimethyl sulfoxide reductase anchor subunit	dimethylsulfoxide reductase subunit b
Photobacterium angustum_A10-2	Phosphoreum	GCF_003026835.1	NZ_JZSN01000001.1	contig	2	WP_107131365.1	2,3_diphosphoglycerate_dependent phosphoglycerate mutase	cystathionine beta_lyase	lta synthase family protein	type ii toxin_antitoxin system rele/pare family toxin	eptA-all	Response Regulator (RR)	Histidine Kinase (HK)	duf4440 domain_containing protein	hypothetical protein
Photobacterium angustum_A10-3	Phosphoreum	GCF_003027075.1	NZ_JZSU01000006.1	contig	2	WP_045130820.1	alkaline phosphatase	dna_binding transcriptional activator punr	purine nucleoside transporter punc	dgkA	eptA-all	hypothetical protein	tigr03643 family protein	dimethyl sulfoxide reductase anchor subunit	dimethylsulfoxide reductase subunit b
Photobacterium angustum_A10-3	Phosphoreum	GCF_003027075.1	NZ_JZSN01000001.1	contig	2	WP_107131365.1	2,3_diphosphoglycerate_dependent phosphoglycerate mutase	cystathionine beta_lyase	lta synthase family protein	type ii toxin_antitoxin system rele/pare family toxin	eptA-all	Response Regulator (RR)	Histidine Kinase (HK)	duf4440 domain_containing protein	hypothetical protein
Photobacterium angustum_A2-1	Phosphoreum	GCF_003027015.1	NZ_JZSN01000001.1	contig	2	WP_107131365.1	2,3_diphosphoglycerate_dependent phosphoglycerate mutase	cystathionine beta_lyase	lta synthase family protein	type ii toxin_antitoxin system rele/pare family toxin	eptA-all	Response Regulator (RR)	Histidine Kinase (HK)	hypothetical protein	hypothetical protein
Photobacterium angustum_A2-1	Phosphoreum	GCF_003027015.1	NZ_JZSV01000018.1	contig	2	WP_045083458.1	alkaline phosphatase	dna_binding transcriptional activator punr	purine nucleoside transporter punc	dgkA	eptA-all	tigr03643 family protein	dimethyl sulfoxide reductase anchor subunit	dimethylsulfoxide reductase subunit b	dimethyl sulfoxide reductase subunit a
Photobacterium angustum_A2-2	Phosphoreum	GCF_003026995.1	NZ_JZSN01000001.1	contig	2	WP_107131365.1	2,3_diphosphoglycerate_dependent phosphoglycerate mutase	cystathionine beta_lyase	lta synthase family protein	type ii toxin_antitoxin system rele/pare family toxin	eptA-all	Response Regulator (RR)	Histidine Kinase (HK)	hypothetical protein	hypothetical protein
Photobacterium angustum_A2-2	Phosphoreum	GCF_003026995.1	NZ_JZSV01000018.1	contig	2	WP_045083458.1	alkaline phosphatase	dna_binding transcriptional activator punr	purine nucleoside transporter punc	dgkA	eptA-all	tigr03643 family protein	dimethyl sulfoxide reductase anchor subunit	dimethylsulfoxide reductase subunit b	dimethyl sulfoxide reductase subunit a
Photobacterium angustum_A2-3	Phosphoreum	GCF_003027095.1	NZ_JZSN01000001.1	contig	2	WP_107131365.1	2,3_diphosphoglycerate_dependent phosphoglycerate mutase	cystathionine beta_lyase	lta synthase family protein	type ii toxin_antitoxin system rele/pare family toxin	eptA-all	Response Regulator (RR)	Histidine Kinase (HK)	hypothetical protein	hypothetical protein
Photobacterium angustum_A2-3	Phosphoreum	GCF_003027095.1	NZ_JZSV01000018.1	contig	2	WP_045083458.1	alkaline phosphatase	dna_binding transcriptional activator punr	purine nucleoside transporter punc	dgkA	eptA-all	tigr03643 family protein	dimethyl sulfoxide reductase anchor subunit	dimethylsulfoxide reductase subunit b	dimethyl sulfoxide reductase subunit a
Photobacterium angustum_A2-4	Phosphoreum	GCF_003026895.1	NZ_JZSN01000001.1	contig	2	WP_107131365.1	2,3_diphosphoglycerate_dependent phosphoglycerate mutase	cystathionine beta_lyase	lta synthase family protein	type ii toxin_antitoxin system rele/pare family toxin	eptA-all	Response Regulator (RR)	Histidine Kinase (HK)	hypothetical protein	hypothetical protein
Photobacterium angustum_A2-4	Phosphoreum	GCF_003026895.1	NZ_JZSV01000018.1	contig	2	WP_045083458.1	alkaline phosphatase	dna_binding transcriptional activator punr	purine nucleoside transporter punc	dgkA	eptA-all	tigr03643 family protein	dimethyl sulfoxide reductase anchor subunit	dimethylsulfoxide reductase subunit b	dimethyl sulfoxide reductase subunit a
Photobacterium angustum_A6-1	Phosphoreum	GCF_003026955.1	NZ_PYOU01000018.1	nd	2	WP_045152948.1	imm39 family immunity protein	hypothetical protein	hypothetical protein	dgkA	eptA-all	tigr03643 family protein	dimethyl sulfoxide reductase anchor subunit	dimethylsulfoxide reductase subunit b	dimethyl sulfoxide reductase subunit a
Photobacterium angustum_A6-1	Phosphoreum	GCF_003026955.1	NZ_PYOU01000002.1	nd	2	WP_107187839.1	2,3_diphosphoglycerate_dependent phosphoglycerate mutase	cystathionine beta_lyase	lta synthase family protein	type ii toxin_antitoxin system rele/pare family toxin	eptA-all	Response Regulator (RR)	Histidine Kinase (HK)	antibiotic biosynthesis monooxygenase	duf2628 domain_containing protein
Photobacterium angustum_A9-1	Phosphoreum	GCF_003026935.1	NZ_JZSV01000001.1	contig	2	WP_107229768.1	2,3_diphosphoglycerate_dependent phosphoglycerate mutase	cystathionine beta_lyase	lta synthase family protein	type ii toxin_antitoxin system rele/pare family toxin	eptA-all	Response Regulator (RR)	Histidine Kinase (HK)	hypothetical protein	hypothetical protein
Photobacterium angustum_A9-1	Phosphoreum	GCF_003026935.1	NZ_JZSV01000018.1	contig	2	WP_045083458.1	alkaline phosphatase	dna_binding transcriptional activator punr	purine nucleoside transporter punc	dgkA	eptA-all	tigr03643 family protein	dimethyl sulfoxide reductase anchor subunit	dimethylsulfoxide reductase subunit b	dimethyl sulfoxide reductase subunit a
Photobacterium angustum_ATCC 25915	Phosphoreum	GCF_003026365.1	NZ_JZSO01000006.1	contig	2	WP_045148624.1	alkaline phosphatase	dna_binding transcriptional activator punr	purine nucleoside transporter punc	dgkA	eptA-all	hypothetical protein	tigr03643 family protein	dimethyl sulfoxide reductase anchor subunit	dimethylsulfoxide reductase subunit b
Photobacterium angustum_ATCC 25915	Phosphoreum	GCF_003026365.1	NZ_JZSO01000002.1	contig	2	WP_107342123.1	2,3_diphosphoglycerate_dependent phosphoglycerate mutase	cystathionine beta_lyase	lta synthase family protein	type ii toxin_antitoxin system rele/pare family toxin	eptA-all	Response Regulator (RR)	Histidine Kinase (HK)	duf4440 domain_containing protein	hypothetical protein
Photobacterium angustum_ATCC 25915	Phosphoreum	GCF_000950005.1	NZ_JZSO01000006.1	contig	2	WP_045148624.1	alkaline phosphatase	dna_binding transcriptional activator punr	purine nucleoside transporter punc	dgkA	eptA-all	hypothetical protein	tigr03643 family protein	dimethyl sulfoxide reductase anchor subunit	dimethylsulfoxide reductase subunit b
Photobacterium angustum_ATCC 25915	Phosphoreum	GCF_000950005.1	NZ_JZSO01000002.1	contig	2	WP_107342123.1	2,3_diphosphoglycerate_dependent phosphoglycerate mutase	cystathionine beta_lyase	lta synthase family protein	type ii toxin_antitoxin system rele/pare family toxin	eptA-all	Response Regulator (RR)	Histidine Kinase (HK)	duf4440 domain_containing protein	hypothetical protein
Photobacterium angustum_ATCC 33975	Phosphoreum	GCF_003026855.1	NZ_JZSO01000006.1	contig	2	WP_045148624.1	alkaline phosphatase	dna_binding transcriptional activator punr	purine nucleoside transporter punc	dgkA	eptA-all	hypothetical protein	tigr03643 family protein	dimethyl sulfoxide reductase anchor subunit	dimethylsulfoxide reductase subunit b
Photobacterium angustum_ATCC 33975	Phosphoreum	GCF_003026855.1	NZ_PYOK01000004.1	nd	2	WP_107188396.1	2,3_diphosphoglycerate_dependent phosphoglycerate mutase	cystathionine beta_lyase	lta synthase family protein	type ii toxin_antitoxin system rele/pare family toxin	eptA-all	Response Regulator (RR)	Histidine Kinase (HK)	duf4440 domain_containing protein	hypothetical protein
Photobacterium angustum_ATCC 33975	Phosphoreum	GCF_000950255.1	JZSM01000037.1	contig	1	KJF92453.1	yibe/f family protein	dna_binding transcriptional activator punr	purine nucleoside transporter punc	dgkA	eptA-all	hypothetical protein	tigr03643 family protein	dimethyl sulfoxide reductase anchor subunit	dimethylsulfoxide reductase subunit b
Photobacterium angustum_ATCC 33977	Phosphoreum	GCF_000950015.1	NZ_JZSN01000001.1	contig	2	WP_107131365.1	2,3_diphosphoglycerate_dependent phosphoglycerate mutase	cystathionine beta_lyase	lta synthase family protein	type ii toxin_antitoxin system rele/pare family toxin	eptA-all	Response Regulator (RR)	Histidine Kinase (HK)	hypothetical protein	gnat family n_acetyltransferase
Photobacterium angustum_ATCC 33977	Phosphoreum	GCF_000950015.1	NZ_JZSN01000006.1	contig	2	WP_045128255.1	alkaline phosphatase	dna_binding transcriptional activator punr	purine nucleoside transporter punc	dgkA	eptA-all	tigr03643 family protein	dimethyl sulfoxide reductase anchor subunit	dimethylsulfoxide reductase subunit b	dimethyl sulfoxide reductase subunit a
Photobacterium angustum_ATCC 33977	Phosphoreum	GCF_003026335.1	PYOL01000004.1	nd	2	PSV68157.1	2,3_diphosphoglycerate_dependent phosphoglycerate mutase	cystathionine beta_lyase	lta synthase family protein	type ii toxin_antitoxin system rele/pare family toxin	eptA-all	Response Regulator (RR)	Histidine Kinase (HK)	hypothetical protein	gnat family n_acetyltransferase
Photobacterium angustum_ATCC 33977	Phosphoreum	GCF_003026335.1	PYOL01000018.1	nd	2	PSV65460.1	alkaline phosphatase	dna_binding transcriptional activator punr	purine nucleoside transporter punc	dgkA	eptA-all	tigr03643 family protein	dimethyl sulfoxide reductase anchor subunit	dimethylsulfoxide reductase subunit b	dimethyl sulfoxide reductase subunit a
Photobacterium angustum_GCSL-A10-1	Phosphoreum	GCF_000950025.1	NZ_JZSU01000006.1	contig	2	WP_045130820.1	alkaline phosphatase	dna_binding transcriptional activator punr	purine nucleoside transporter punc	dgkA	eptA-all	hypothetical protein	tigr03643 family protein	dimethyl sulfoxide reductase anchor subunit	dimethylsulfoxide reductase subunit b
Photobacterium angustum_GCSL-A10-1	Phosphoreum	GCF_000950025.1	NZ_JZSN01000001.1	contig	2	WP_107131365.1	2,3_diphosphoglycerate_dependent phosphoglycerate mutase	cystathionine beta_lyase	lta synthase family protein	type ii toxin_antitoxin system rele/pare family toxin	eptA-all	Response Regulator (RR)	Histidine Kinase (HK)	duf4440 domain_containing protein	hypothetical protein
Photobacterium angustum_GCSL-A10-2	Phosphoreum	GCF_000950225.1	JZST01000003.1	contig	2	KJG25260.1	ydiu family protein	2,3_diphosphoglycerate_dependent phosphoglycerate mutase	cystathionine beta_lyase	type ii toxin_antitoxin system rele/pare family toxin	eptA-all	Histidine Kinase (HK)	duf4440 domain_containing protein	hypothetical protein	hypothetical protein
Photobacterium angustum_GCSL-A10-2	Phosphoreum	GCF_000950225.1	JZST01000018.1	contig	2	KJG21758.1	dna_binding transcriptional activator punr	purine nucleoside transporter punc	hypothetical protein	dgkA	eptA-all	tigr03643 family protein	dimethyl sulfoxide reductase anchor subunit	dimethylsulfoxide reductase subunit b	dimethyl sulfoxide reductase subunit a
Photobacterium angustum_GCSL-A10-3	Phosphoreum	GCF_000950185.1	JZSS01000001.1	contig	2	KJG19051.1	ydiu family protein	2,3_diphosphoglycerate_dependent phosphoglycerate mutase	cystathionine beta_lyase	type ii toxin_antitoxin system rele/pare family toxin	eptA-all	Response Regulator (RR)	Histidine Kinase (HK)	duf4440 domain_containing protein	hypothetical protein
Photobacterium angustum_GCSL-A10-3	Phosphoreum	GCF_000950185.1	JZSS01000016.1	contig	2	KJG15969.1	alkaline phosphatase	dna_binding transcriptional activator punr	purine nucleoside transporter punc	dgkA	eptA-all	tigr03643 family protein	dimethyl sulfoxide reductase anchor subunit	dimethylsulfoxide reductase subunit b	dimethyl sulfoxide reductase subunit a
Photobacterium angustum_GCSL-A2-1	Phosphoreum	GCF_000950355.1	JZTA01000001.1	contig	2	KJG54372.1	ydiu family protein	2,3_diphosphoglycerate_dependent phosphoglycerate mutase	cystathionine beta_lyase	type ii toxin_antitoxin system rele/pare family toxin	eptA-all	Response Regulator (RR)	Histidine Kinase (HK)	hypothetical protein	hypothetical protein
Photobacterium angustum_GCSL-A2-1	Phosphoreum	GCF_000950355.1	JZTA01000006.1	contig	2	KJG52745.1	yibe/f family protein	dna_binding transcriptional activator punr	purine nucleoside transporter punc	dgkA	eptA-all	tigr03643 family protein	dimethyl sulfoxide reductase anchor subunit	dimethylsulfoxide reductase subunit b	dimethyl sulfoxide reductase subunit a
Photobacterium angustum_GCSL-A2-2	Phosphoreum	GCF_000950085.1	JZSZ01000001.1	contig	2	KJG50502.1	ydiu family protein	2,3_diphosphoglycerate_dependent phosphoglycerate mutase	cystathionine beta_lyase	type ii toxin_antitoxin system rele/pare family toxin	eptA-all	Response Regulator (RR)	Histidine Kinase (HK)	hypothetical protein	hypothetical protein
Photobacterium angustum_GCSL-A2-2	Phosphoreum	GCF_000950085.1	JZSZ01000018.1	contig	2	KJG46053.1	yibe/f family protein	dna_binding transcriptional activator punr	purine nucleoside transporter punc	dgkA	eptA-all	tigr03643 family protein	dimethyl sulfoxide reductase anchor subunit	dimethylsulfoxide reductase subunit b	dimethyl sulfoxide reductase subunit a
Photobacterium angustum_GCSL-A2-3	Phosphoreum	GCF_000950375.1	NZ_JZSN01000001.1	contig	2	WP_107131365.1	ydiu family protein	2,3_diphosphoglycerate_dependent phosphoglycerate mutase	lta synthase family protein	type ii toxin_antitoxin system rele/pare family toxin	eptA-all	Response Regulator (RR)	Histidine Kinase (HK)	hypothetical protein	hypothetical protein
Photobacterium angustum_GCSL-A2-3	Phosphoreum	GCF_000950375.1	NZ_JZSV01000018.1	contig	2	WP_045083458.1	alkaline phosphatase	dna_binding transcriptional activator punr	purine nucleoside transporter punc	dgkA	eptA-all	tigr03643 family protein	dimethyl sulfoxide reductase anchor subunit	dimethylsulfoxide reductase subunit b	dimethyl sulfoxide reductase subunit a
Photobacterium angustum_GCSL-A2-4	Phosphoreum	GCF_000950275.1	NZ_JZSN01000001.1	contig	2	WP_107131365.1	2,3_diphosphoglycerate_dependent phosphoglycerate mutase	cystathionine beta_lyase	lta synthase family protein	type ii toxin_antitoxin system rele/pare family toxin	eptA-all	Response Regulator (RR)	Histidine Kinase (HK)	hypothetical protein	hypothetical protein
Photobacterium angustum_GCSL-A2-4	Phosphoreum	GCF_000950275.1	NZ_JZSV01000018.1	contig	2	WP_045083458.1	alkaline phosphatase	dna_binding transcriptional activator punr	purine nucleoside transporter punc	dgkA	eptA-all	tigr03643 family protein	dimethyl sulfoxide reductase anchor subunit	dimethylsulfoxide reductase subunit b	dimethyl sulfoxide reductase subunit a
Photobacterium angustum_GCSL-A9	Phosphoreum	GCF_000950215.1	NZ_JZSV01000001.1	contig	2	WP_107229768.1	2,3_diphosphoglycerate_dependent phosphoglycerate mutase	cystathionine beta_lyase	lta synthase family protein	type ii toxin_antitoxin system rele/pare family toxin	eptA-all	Response Regulator (RR)	Histidine Kinase (HK)	hypothetical protein	hypothetical protein
Photobacterium angustum_GCSL-A9	Phosphoreum	GCF_000950215.1	NZ_JZSV01000018.1	contig	2	WP_045083458.1	alkaline phosphatase	dna_binding transcriptional activator punr	purine nucleoside transporter punc	dgkA	eptA-all	tigr03643 family protein	dimethyl sulfoxide reductase anchor subunit	dimethylsulfoxide reductase subunit b	dimethyl sulfoxide reductase subunit a
Photobacterium angustum_LC1-200	Phosphoreum	GCF_002954615.1	NZ_MSCJ01000001.1	contig	3	WP_105060038.1	alkaline phosphatase	dna_binding transcriptional activator punr	purine nucleoside transporter punc	dgkA	eptA-all	hypothetical protein	tigr03643 family protein	hypothetical protein	fe(2+) transporter permease subunit feob
Photobacterium angustum_LC1-200	Phosphoreum	GCF_002954615.1	NZ_MSCJ01000001.1	contig	3	WP_105060330.1	ydiu family protein	2,3_diphosphoglycerate_dependent phosphoglycerate mutase	cystathionine beta_lyase	lta synthase family protein	eptA-all	Response Regulator (RR)	Histidine Kinase (HK)	hypothetical protein	gnat family n_acetyltransferase
Photobacterium angustum_LC1-200	Phosphoreum	GCF_002954615.1	NZ_MSCJ01000001.1	contig	3	WP_105060061.1	ni/fe_hydrogenase, b_type cytochrome subunit	hyad/hybd family hydrogenase maturation endopeptidase	hypothetical protein	gnat family n_acetyltransferase	eptA-all	Response Regulator (RR)	histidine kinase dimerization/phospho_acceptor domain_containing protein	hydrogenase maturation nickel metallochaperone hypa	hydrogenase expression/formation protein hype
Photobacterium aphoticum_DSM 25995	Rosenbergii	GCF_001029435.1	NZ_BMYC01000003.1	nd	1	WP_047875251.1	oxidoreductase	hypothetical protein	hypothetical protein	formate c_acetyltransferase	eptA-all	phosphatase	nucleoside/nucleotide kinase family protein	transcriptional regulator	zinc_binding dehydrogenase
Photobacterium aphoticum_DSM 25995	Rosenbergii	GCF_003025575.1	NZ_BMYC01000003.1	nd	1	WP_047875251.1	oxidoreductase	hypothetical protein	hypothetical protein	formate c_acetyltransferase	eptA-all	phosphatase	nucleoside/nucleotide kinase family protein	transcriptional regulator	zinc_binding dehydrogenase
Photobacterium aphoticum_JCM 19237	Rosenbergii	GCA_000755345.1	BBMN01000003.1	contig	1	GAL04277.1	oxidoreductase	hypothetical protein	hypothetical protein	formate c_acetyltransferase	eptA-all	phosphatase	nucleoside/nucleotide kinase family protein	transcriptional regulator	zinc_binding dehydrogenase
Photobacterium aphoticum_KCTC 23057	Rosenbergii	GCF_014652075.1	NZ_BMYC01000003.1	nd	1	WP_047875251.1	oxidoreductase	hypothetical protein	hypothetical protein	formate c_acetyltransferase	eptA-all	phosphatase	nucleoside/nucleotide kinase family protein	transcriptional regulator	zinc_binding dehydrogenase
Photobacterium aquae_CGMCC 1.12159	Aquae	GCF_001029445.1	NZ_LDOT01000001.1	contig	1	WP_047876824.1	ggdef domain_containing protein	alpha/beta fold hydrolase	duf3943 domain_containing protein	atp_dependent rna helicase dbpa	eptA-all	hypothetical protein	hypothetical protein	vwa domain_containing protein	duf5682 family protein
Photobacterium aquimaris_BS1	Phosphoreum	GCF_003026515.1	NZ_PYML01000007.1	nd	1	WP_065168954.1	lysozyme inhibitor lpri family protein	potassium channel family protein	fructose bisphosphate aldolase	duf3332 domain_containing protein	eptA-all	Response Regulator (RR)	Histidine Kinase (HK)	sulp family inorganic anion transporter	hypothetical protein
Photobacterium aquimaris_BS2	Phosphoreum	GCF_003025625.1	PYMK01000008.1	nd	1	PSU29278.1	lysozyme inhibitor lpri family protein	potassium channel family protein	fructose bisphosphate aldolase	duf3332 domain_containing protein	eptA-all	Response Regulator (RR)	Histidine Kinase (HK)	sulp family inorganic anion transporter	hypothetical protein
Photobacterium aquimaris_GCSL-P109	Phosphoreum	GCF_001676085.1	NZ_PYLY01000062.1	nd	2	WP_065190206.1	duf3332 domain_containing protein	helix_turn_helix transcriptional regulator	hypothetical protein	Response Regulator (RR)	eptA-all	Response Regulator (RR)	Histidine Kinase (HK)	lysr family transcriptional regulator	mfs transporter
Photobacterium aquimaris_GCSL-P109	Phosphoreum	GCF_001676085.1	NZ_LZFB01000027.1	nd	2	WP_060998832.1	mota/tolq/exbb proton channel family protein	biopolymer transporter exbd	energy transducer tonb	hypothetical protein	eptA-all	pepsy_associated tm helix domain_containing protein	duf2271 domain_containing protein	duf4198 domain_containing protein	hypothetical protein
Photobacterium aquimaris_GCSL-P86	Phosphoreum	GCF_001676075.1	NZ_PYML01000007.1	nd	1	WP_065168954.1	lysozyme inhibitor lpri family protein	potassium channel family protein	fructose bisphosphate aldolase	duf3332 domain_containing protein	eptA-all	Response Regulator (RR)	Histidine Kinase (HK)	sulp family inorganic anion transporter	hypothetical protein
Photobacterium aquimaris_GCSL-P87	Phosphoreum	GCF_001676065.1	LZFA01000012.1	nd	1	OBU22504.1	lysozyme inhibitor lpri family protein	potassium channel family protein	fructose bisphosphate aldolase	duf3332 domain_containing protein	eptA-all	Response Regulator (RR)	Histidine Kinase (HK)	sulp family inorganic anion transporter	hypothetical protein
Photobacterium aquimaris_LC2-065	Phosphoreum	GCF_002954455.1	NZ_PYLY01000062.1	nd	2	WP_065190206.1	helix_turn_helix transcriptional regulator	hypothetical protein	helix_turn_helix transcriptional regulator	Response Regulator (RR)	eptA-all	Response Regulator (RR)	Histidine Kinase (HK)	lysr family transcriptional regulator	mfs transporter
Photobacterium aquimaris_LC2-065	Phosphoreum	GCF_002954455.1	NZ_MSCC01000002.1	nd	2	WP_105030029.1	mota/tolq/exbb proton channel family protein	biopolymer transporter exbd	energy transducer tonb	hypothetical protein	eptA-all	pepsy_associated tm helix domain_containing protein	duf2271 domain_containing protein	duf4198 domain_containing protein	hypothetical protein
Photobacterium aquimaris_NCCB 100386	Phosphoreum	GCF_001558115.1	NZ_PYLY01000062.1	nd	2	WP_065190206.1	helix_turn_helix transcriptional regulator	hypothetical protein	helix_turn_helix transcriptional regulator	Response Regulator (RR)	eptA-all	Response Regulator (RR)	Histidine Kinase (HK)	lysr family transcriptional regulator	mfs transporter
Photobacterium aquimaris_NCCB 100386	Phosphoreum	GCF_001558115.1	NZ_LZFB01000027.1	nd	2	WP_060998832.1	mota/tolq/exbb proton channel family protein	biopolymer transporter exbd	energy transducer tonb	hypothetical protein	eptA-all	pepsy_associated tm helix domain_containing protein	duf2271 domain_containing protein	duf4198 domain_containing protein	hypothetical protein
Photobacterium aquimaris_type strain: CECT 9191	Phosphoreum	GCF_900185565.1	NZ_FYAH01000001.1	nd	1	WP_087819988.1	duf3332 domain_containing protein	helix_turn_helix transcriptional regulator	helix_turn_helix transcriptional regulator	Response Regulator (RR)	eptA-all	Response Regulator (RR)	Histidine Kinase (HK)	lysr family transcriptional regulator	mfs transporter
Photobacterium aquimaris_Ust_29	Phosphoreum	GCA_024228795.1	JAAETC010000025.1	contig	1	MCP4954133.1	mota/tolq/exbb proton channel family protein	biopolymer transporter exbd	energy transducer tonb	hypothetical protein	eptA-all	pepsy_associated tm helix domain_containing protein	duf2271 domain_containing protein	duf4198 domain_containing protein	hypothetical protein
Photobacterium arenosum_Chi5	nd	GCF_031851305.1	NZ_JASHHZ010000003.1	nd	1	WP_311568115.1	xre family transcriptional regulator	oxidoreductase	gnat family n_acetyltransferase	gnat family n_acetyltransferase	eptA-all	dgkA	lta synthase family protein	Response Regulator (RR)	Histidine Kinase (HK)
Photobacterium carnosum_CECT 9394	Phosphoreum	GCF_027923345.1	NZ_BPPU01000001.1	nd	2	WP_233426549.1	hypothetical protein	helix_turn_helix transcriptional regulator	hypothetical protein	Response Regulator (RR)	eptA-all	Response Regulator (RR)	Histidine Kinase (HK)	oxidoreductase	hypothetical protein
Photobacterium carnosum_CECT 9394	Phosphoreum	GCF_027923345.1	NZ_BPPU01000002.1	nd	2	WP_101769147.1	mota/tolq/exbb proton channel family protein	biopolymer transporter exbd	energy transducer tonb	hypothetical protein	eptA-all	pepsy_associated tm helix domain_containing protein	duf2271 domain_containing protein	duf4198 domain_containing protein	hypothetical protein
Photobacterium carnosum_TMW 2.2021	Phosphoreum	GCF_002849605.1	NPIB01000010.1	contig	2	PLC58057.1	hypothetical protein	helix_turn_helix transcriptional regulator	helix_turn_helix transcriptional regulator	Response Regulator (RR)	eptA-all	Response Regulator (RR)	Histidine Kinase (HK)	oxidoreductase	hypothetical protein
Photobacterium carnosum_TMW 2.2021	Phosphoreum	GCF_002849605.1	NPIB01000014.1	contig	2	PLC57607.1	mota/tolq/exbb proton channel family protein	biopolymer transporter exbd	energy transducer tonb	hypothetical protein	eptA-all	pepsy_associated tm helix domain_containing protein	duf2271 domain_containing protein	duf4198 domain_containing protein	hypothetical protein
Photobacterium carnosum_TMW 2.2029	Phosphoreum	GCF_009389665.1	NZ_NPMQ01000001.1	contig	2	WP_227990219.1	hypothetical protein	helix_turn_helix transcriptional regulator	hypothetical protein	Response Regulator (RR)	eptA-all	Response Regulator (RR)	Histidine Kinase (HK)	oxidoreductase	hypothetical protein
Photobacterium carnosum_TMW 2.2029	Phosphoreum	GCF_009389665.1	NZ_NPMQ01000006.1	contig	2	WP_152653665.1	mota/tolq/exbb proton channel family protein	biopolymer transporter exbd	energy transducer tonb	hypothetical protein	eptA-all	pepsy_associated tm helix domain_containing protein	duf2271 domain_containing protein	duf4198 domain_containing protein	hypothetical protein
Photobacterium carnosum_TMW 22099	Phosphoreum	GCF_019781095.1	NZ_JABJXE010000008.1	nd	2	WP_232604755.1	hypothetical protein	hypothetical protein	helix_turn_helix transcriptional regulator	hypothetical protein	eptA-all	Response Regulator (RR)	Histidine Kinase (HK)	oxidoreductase	hypothetical protein
Photobacterium carnosum_TMW 22099	Phosphoreum	GCF_019781095.1	NZ_JABJXE010000003.1	nd	2	WP_221943374.1	mota/tolq/exbb proton channel family protein	biopolymer transporter exbd	energy transducer tonb	hypothetical protein	eptA-all	pepsy_associated tm helix domain_containing protein	duf2271 domain_containing protein	duf4198 domain_containing protein	hypothetical protein
Photobacterium carnosum_TMW2.2097	Phosphoreum	GCF_021236985.1	NZ_WMDP01000007.1	nd	2	WP_232578970.1	helix_turn_helix transcriptional regulator	hypothetical protein	helix_turn_helix transcriptional regulator	Response Regulator (RR)	eptA-all	Response Regulator (RR)	Histidine Kinase (HK)	oxidoreductase	hypothetical protein
Photobacterium carnosum_TMW2.2097	Phosphoreum	GCF_021236985.1	NZ_WMDP01000010.1	nd	2	WP_232579141.1	mota/tolq/exbb proton channel family protein	biopolymer transporter exbd	energy transducer tonb	hypothetical protein	eptA-all	pepsy_associated tm helix domain_containing protein	duf2271 domain_containing protein	duf4198 domain_containing protein	hypothetical protein
Photobacterium carnosum_TMW2.2098	Phosphoreum	GCF_021236975.1	NZ_JABJXE010000008.1	nd	2	WP_232604755.1	hypothetical protein	hypothetical protein	helix_turn_helix transcriptional regulator	hypothetical protein	eptA-all	Response Regulator (RR)	Histidine Kinase (HK)	oxidoreductase	hypothetical protein
Photobacterium carnosum_TMW2.2098	Phosphoreum	GCF_021236975.1	NZ_JABJXE010000003.1	nd	2	WP_221943374.1	mota/tolq/exbb proton channel family protein	biopolymer transporter exbd	energy transducer tonb	hypothetical protein	eptA-all	pepsy_associated tm helix domain_containing protein	duf2271 domain_containing protein	duf4198 domain_containing protein	hypothetical protein
Photobacterium carnosum_TMW2.2147	Phosphoreum	GCF_021236965.1	NZ_WMDN01000012.1	nd	2	WP_232613237.1	hypothetical protein	helix_turn_helix transcriptional regulator	hypothetical protein	Response Regulator (RR)	eptA-all	Response Regulator (RR)	Histidine Kinase (HK)	oxidoreductase	hypothetical protein
Photobacterium carnosum_TMW2.2147	Phosphoreum	GCF_021236965.1	NZ_WMDN01000001.1	nd	2	WP_232567605.1	mota/tolq/exbb proton channel family protein	biopolymer transporter exbd	energy transducer tonb	hypothetical protein	eptA-all	pepsy_associated tm helix domain_containing protein	duf2271 domain_containing protein	duf4198 domain_containing protein	hypothetical protein
Photobacterium carnosum_TMW2.2148	Phosphoreum	GCF_021504655.1	NZ_WMDG01000009.1	nd	2	WP_232604194.1	hypothetical protein	helix_turn_helix transcriptional regulator	hypothetical protein	Response Regulator (RR)	eptA-all	Response Regulator (RR)	Histidine Kinase (HK)	oxidoreductase	hypothetical protein
Photobacterium carnosum_TMW2.2148	Phosphoreum	GCF_021504655.1	NZ_WMDG01000002.1	nd	2	WP_232604155.1	mota/tolq/exbb proton channel family protein	biopolymer transporter exbd	energy transducer tonb	hypothetical protein	eptA-all	pepsy_associated tm helix domain_containing protein	duf2271 domain_containing protein	duf4198 domain_containing protein	hypothetical protein
Photobacterium carnosum_TMW2.2149	Phosphoreum	GCF_021236945.1	NZ_WMDG01000009.1	nd	2	WP_232604194.1	hypothetical protein	helix_turn_helix transcriptional regulator	hypothetical protein	Response Regulator (RR)	eptA-all	Response Regulator (RR)	Histidine Kinase (HK)	oxidoreductase	hypothetical protein
Photobacterium carnosum_TMW2.2149	Phosphoreum	GCF_021236945.1	NZ_WMDG01000002.1	nd	2	WP_232604155.1	mota/tolq/exbb proton channel family protein	biopolymer transporter exbd	energy transducer tonb	hypothetical protein	eptA-all	pepsy_associated tm helix domain_containing protein	duf2271 domain_containing protein	duf4198 domain_containing protein	hypothetical protein
Photobacterium carnosum_TMW2.2154	Phosphoreum	GCF_021504695.1	WMDJ01000002.1	nd	2	MCF2304764.1	helix_turn_helix transcriptional regulator	hypothetical protein	helix_turn_helix transcriptional regulator	Response Regulator (RR)	eptA-all	Response Regulator (RR)	Histidine Kinase (HK)	oxidoreductase	hypothetical protein
Photobacterium carnosum_TMW2.2154	Phosphoreum	GCF_021504695.1	WMDJ01000009.1	nd	2	MCF2306446.1	mota/tolq/exbb proton channel family protein	biopolymer transporter exbd	energy transducer tonb	hypothetical protein	eptA-all	pepsy_associated tm helix domain_containing protein	duf2271 domain_containing protein	duf4198 domain_containing protein	hypothetical protein
Photobacterium carnosum_TMW2.2157	Phosphoreum	GCF_021236905.1	WMDI01000010.1	nd	2	MCD9537754.1	helix_turn_helix transcriptional regulator	hypothetical protein	helix_turn_helix transcriptional regulator	Response Regulator (RR)	eptA-all	Response Regulator (RR)	Histidine Kinase (HK)	oxidoreductase	hypothetical protein
Photobacterium carnosum_TMW2.2157	Phosphoreum	GCF_021236905.1	WMDI01000004.1	nd	2	MCD9536668.1	mota/tolq/exbb proton channel family protein	biopolymer transporter exbd	energy transducer tonb	hypothetical protein	eptA-all	pepsy_associated tm helix domain_containing protein	duf2271 domain_containing protein	duf4198 domain_containing protein	hypothetical protein
Photobacterium carnosum_TMW2.2160	Phosphoreum	GCF_021504665.1	NZ_WMDH01000008.1	nd	2	WP_232577462.1	helix_turn_helix transcriptional regulator	hypothetical protein	helix_turn_helix transcriptional regulator	Response Regulator (RR)	eptA-all	Response Regulator (RR)	Histidine Kinase (HK)	oxidoreductase	hypothetical protein
Photobacterium carnosum_TMW2.2160	Phosphoreum	GCF_021504665.1	NZ_WMDH01000004.1	nd	2	WP_232576906.1	mota/tolq/exbb proton channel family protein	biopolymer transporter exbd	energy transducer tonb	hypothetical protein	eptA-all	pepsy_associated tm helix domain_containing protein	duf2271 domain_containing protein	duf4198 domain_containing protein	hypothetical protein
Photobacterium carnosum_TMW2.2161	Phosphoreum	GCF_021504715.1	NZ_WMDG01000009.1	nd	2	WP_232604194.1	hypothetical protein	helix_turn_helix transcriptional regulator	hypothetical protein	Response Regulator (RR)	eptA-all	Response Regulator (RR)	Histidine Kinase (HK)	oxidoreductase	hypothetical protein
Photobacterium carnosum_TMW2.2161	Phosphoreum	GCF_021504715.1	NZ_WMDG01000002.1	nd	2	WP_232604155.1	mota/tolq/exbb proton channel family protein	biopolymer transporter exbd	energy transducer tonb	hypothetical protein	eptA-all	pepsy_associated tm helix domain_containing protein	duf2271 domain_containing protein	duf4198 domain_containing protein	hypothetical protein
Photobacterium carnosum_TMW2.2163	Phosphoreum	GCF_021236845.1	NZ_WUAU01000003.1	nd	2	WP_232599812.1	hypothetical protein	helix_turn_helix transcriptional regulator	hypothetical protein	Response Regulator (RR)	eptA-all	Response Regulator (RR)	Histidine Kinase (HK)	oxidoreductase	hypothetical protein
Photobacterium carnosum_TMW2.2163	Phosphoreum	GCF_021236845.1	NZ_WUAU01000002.1	nd	2	WP_232599656.1	mota/tolq/exbb proton channel family protein	biopolymer transporter exbd	energy transducer tonb	hypothetical protein	eptA-all	pepsy_associated tm helix domain_containing protein	duf2271 domain_containing protein	duf4198 domain_containing protein	hypothetical protein
Photobacterium carnosum_TMW2.2169	Phosphoreum	GCF_021236865.1	WMDF01000005.1	nd	2	MCD9552087.1	helix_turn_helix transcriptional regulator	hypothetical protein	helix_turn_helix transcriptional regulator	Response Regulator (RR)	eptA-all	Response Regulator (RR)	Histidine Kinase (HK)	oxidoreductase	hypothetical protein
Photobacterium carnosum_TMW2.2169	Phosphoreum	GCF_021236865.1	WMDF01000002.1	nd	2	MCD9551417.1	mota/tolq/exbb proton channel family protein	biopolymer transporter exbd	energy transducer tonb	hypothetical protein	eptA-all	pepsy_associated tm helix domain_containing protein	duf2271 domain_containing protein	duf4198 domain_containing protein	hypothetical protein
Photobacterium carnosum_TMW2.2186	Phosphoreum	GCF_021236875.1	NZ_WMDE01000011.1	nd	2	WP_232614733.1	hypothetical protein	helix_turn_helix transcriptional regulator	hypothetical protein	Response Regulator (RR)	eptA-all	Response Regulator (RR)	Histidine Kinase (HK)	oxidoreductase	hypothetical protein
Photobacterium carnosum_TMW2.2186	Phosphoreum	GCF_021236875.1	NZ_WMDE01000010.1	nd	2	WP_232614706.1	mota/tolq/exbb proton channel family protein	biopolymer transporter exbd	energy transducer tonb	hypothetical protein	eptA-all	pepsy_associated tm helix domain_containing protein	duf2271 domain_containing protein	duf4198 domain_containing protein	hypothetical protein
Photobacterium carnosum_TMW2.2187	Phosphoreum	GCF_021236805.1	NZ_WMDD01000006.1	nd	2	WP_232575656.1	hypothetical protein	helix_turn_helix transcriptional regulator	hypothetical protein	Response Regulator (RR)	eptA-all	Response Regulator (RR)	Histidine Kinase (HK)	oxidoreductase	hypothetical protein
Photobacterium carnosum_TMW2.2187	Phosphoreum	GCF_021236805.1	NZ_WMDD01000020.1	nd	2	WP_232576368.1	mota/tolq/exbb proton channel family protein	biopolymer transporter exbd	energy transducer tonb	hypothetical protein	eptA-all	pepsy_associated tm helix domain_containing protein	duf2271 domain_containing protein	duf4198 domain_containing protein	hypothetical protein
Photobacterium carnosum_TMW2.2188	Phosphoreum	GCF_021236825.1	NZ_WMDK01000033.1	predicted plasmid	2	WP_232598432.1	hypothetical protein	helix_turn_helix transcriptional regulator	hypothetical protein	Response Regulator (RR)	eptA-all	Response Regulator (RR)	Histidine Kinase (HK)	oxidoreductase	hypothetical protein
Photobacterium carnosum_TMW2.2188	Phosphoreum	GCF_021236825.1	NZ_WMDC01000042.1	nd	2	WP_232599228.1	mota/tolq/exbb proton channel family protein	biopolymer transporter exbd	energy transducer tonb	hypothetical protein	eptA-all	pepsy_associated tm helix domain_containing protein	duf2271 domain_containing protein	duf4198 domain_containing protein	hypothetical protein
Photobacterium carnosum_TMW2.2189	Phosphoreum	GCF_021236785.1	NZ_WMDN01000012.1	nd	2	WP_232613237.1	hypothetical protein	helix_turn_helix transcriptional regulator	hypothetical protein	Response Regulator (RR)	eptA-all	Response Regulator (RR)	Histidine Kinase (HK)	oxidoreductase	hypothetical protein
Photobacterium carnosum_TMW2.2189	Phosphoreum	GCF_021236785.1	NZ_WMDB01000010.1	nd	2	WP_232613204.1	mota/tolq/exbb proton channel family protein	biopolymer transporter exbd	energy transducer tonb	hypothetical protein	eptA-all	pepsy_associated tm helix domain_containing protein	duf2271 domain_containing protein	duf4198 domain_containing protein	hypothetical protein
Photobacterium carnosum_TMW2.2190	Phosphoreum	GCF_021236765.1	NZ_WMDA01000009.1	nd	2	WP_232583847.1	hypothetical protein	helix_turn_helix transcriptional regulator	hypothetical protein	Response Regulator (RR)	eptA-all	Response Regulator (RR)	Histidine Kinase (HK)	oxidoreductase	hypothetical protein
Photobacterium carnosum_TMW2.2190	Phosphoreum	GCF_021236765.1	NZ_WMDA01000003.1	nd	2	WP_232583460.1	mota/tolq/exbb proton channel family protein	biopolymer transporter exbd	energy transducer tonb	hypothetical protein	eptA-all	fructose_specific pts transporter subunit eiic	pts sugar transporter subunit iia	hypothetical protein	murr/rpir family transcriptional regulator
Photobacterium chitinilyticum_BEI247	Proteolyticum	GCF_004104355.1	NZ_RJLM01000001.1	nd	1	WP_128782888.1	porin family protein	sensor domain_containing diguanylate cyclase	hypothetical protein	dgkA	eptA-all	hypothetical protein	diguanylate cyclase	Response Regulator (RR)	protein_glutamate o_methyltransferase cher
Photobacterium damselae subsp. damselae CIP 102761	Damselae	GCF_000176795.1	ADBS01000002.1	contig	2	EEZ39521.1	atp_dependent rna helicase dbpa	oxidoreductase	ompa family protein	hypothetical protein	eptA-all	lytic transglycosylase f	n_acetylmuramic acid 6_phosphate etherase	heavy metal_binding domain_containing protein	oxidoreductase
Photobacterium damselae subsp. damselae CIP 102761	Damselae	GCF_000176795.1	ADBS01000002.1	contig	2	EEZ39579.1	merr family transcriptional regulator	2_thiouracil desulfurase family protein	Response Regulator (RR)	Histidine Kinase (HK)	eptA-all	zipper	23s rrna (adenine(1618)_n(6))_methyltransferase rlmf	transporter substrate_binding domain_containing protein	atpase rava stimulator viaa
Photobacterium damselae subsp. damselae_04Ya311	Damselae	GCF_026001825.1	AP026781.1	chr2	2	BDR36357.1	merr family transcriptional regulator	2_thiouracil desulfurase family protein	Response Regulator (RR)	Histidine Kinase (HK)	eptA-all	zipper	23s rrna (adenine(1618)_n(6))_methyltransferase rlmf	transporter substrate_binding domain_containing protein	atpase rava stimulator viaa
Photobacterium damselae subsp. damselae_04Ya311	Damselae	GCF_026001825.1	AP026781.1	chr2	2	BDR36457.1	ompa family protein	hotdog fold thioesterase	duf3389 domain_containing protein	hypothetical protein	eptA-all	lytic transglycosylase f	n_acetylmuramic acid 6_phosphate etherase	heavy metal_binding domain_containing protein	class i sam_dependent methyltransferase
Photobacterium damselae subsp. damselae_144bp-OG3	Damselae	GCF_005819835.1	VAND01000031.1	contig	2	TLS72823.1	merr family transcriptional regulator	2_thiouracil desulfurase family protein	Response Regulator (RR)	Histidine Kinase (HK)	eptA-all	zipper	23s rrna (adenine(1618)_n(6))_methyltransferase rlmf	transporter substrate_binding domain_containing protein	atpase rava stimulator viaa
Photobacterium damselae subsp. damselae_144bp-OG3	Damselae	GCF_005819835.1	VAND01000062.1	contig	2	TLS70637.1	ompa family protein	hotdog fold thioesterase	duf3389 domain_containing protein	hypothetical protein	eptA-all	lytic transglycosylase f	n_acetylmuramic acid 6_phosphate etherase	hypothetical protein	heavy metal_binding domain_containing protein
Photobacterium damselae subsp. damselae_164dp-OG2	Damselae	GCF_006297395.2	NZ_VAUU02000056.1	contig	2	WP_148109570.1	merr family transcriptional regulator	2_thiouracil desulfurase family protein	Response Regulator (RR)	Histidine Kinase (HK)	eptA-all	zipper	23s rrna (adenine(1618)_n(6))_methyltransferase rlmf	transporter substrate_binding domain_containing protein	atpase rava stimulator viaa
Photobacterium damselae subsp. damselae_164dp-OG2	Damselae	GCF_006297395.2	NZ_CP063050.1	chr2	2	WP_086368114.1	ompa family protein	hotdog fold thioesterase	duf3389 domain_containing protein	hypothetical protein	eptA-all	lytic transglycosylase f	n_acetylmuramic acid 6_phosphate etherase	hypothetical protein	heavy metal_binding domain_containing protein
Photobacterium damselae subsp. damselae_206328-2	Damselae	GCF_003004595.1	NZ_PVXH01000067.1	contig	2	WP_106261307.1	merr family transcriptional regulator	2_thiouracil desulfurase family protein	Response Regulator (RR)	Histidine Kinase (HK)	eptA-all	zipper	23s rrna (adenine(1618)_n(6))_methyltransferase rlmf	transporter substrate_binding domain_containing protein	atpase rava stimulator viaa
Photobacterium damselae subsp. damselae_206328-2	Damselae	GCF_003004595.1	NZ_CP150461.1	chr1	2	WP_106261423.1	hypothetical protein	hotdog fold thioesterase	duf3389 domain_containing protein	hypothetical protein	eptA-all	lytic transglycosylase f	n_acetylmuramic acid 6_phosphate etherase	hypothetical protein	heavy metal_binding domain_containing protein
Photobacterium damselae subsp. damselae_206352-6(DK32)	Damselae	GCF_013371045.1	NZ_JABWTO010000105.1	contig	2	WP_176285207.1	merr family transcriptional regulator	2_thiouracil desulfurase family protein	Response Regulator (RR)	Histidine Kinase (HK)	eptA-all	zipper	23s rrna (adenine(1618)_n(6))_methyltransferase rlmf	transporter substrate_binding domain_containing protein	atpase rava stimulator viaa
Photobacterium damselae subsp. damselae_206352-6(DK32)	Damselae	GCF_013371045.1	NZ_JABWTO010000056.1	contig	2	WP_176284393.1	ompa family protein	hotdog fold thioesterase	duf3389 domain_containing protein	hypothetical protein	eptA-all	lytic transglycosylase f	n_acetylmuramic acid 6_phosphate etherase	antibiotic biosynthesis monooxygenase	oxidoreductase
Photobacterium damselae subsp. damselae_64bp-OG9	Damselae	GCF_005819845.1	NZ_VANE01000024.1	nd	2	WP_138242656.1	merr family transcriptional regulator	2_thiouracil desulfurase family protein	Response Regulator (RR)	Histidine Kinase (HK)	eptA-all	zipper	23s rrna (adenine(1618)_n(6))_methyltransferase rlmf	transporter substrate_binding domain_containing protein	atpase rava stimulator viaa
Photobacterium damselae subsp. damselae_64bp-OG9	Damselae	GCF_005819845.1	NZ_JABXOP010000027.1	contig	2	WP_138242431.1	ompa family protein	hotdog fold thioesterase	duf3389 domain_containing protein	hypothetical protein	eptA-all	lytic transglycosylase f	n_acetylmuramic acid 6_phosphate etherase	antibiotic biosynthesis monooxygenase	oxidoreductase
Photobacterium damselae subsp. damselae_80077637	Damselae	GCF_008806825.1	NZ_WAEO01000077.1	contig	2	WP_151171602.1	merr family transcriptional regulator	2_thiouracil desulfurase family protein	Response Regulator (RR)	Histidine Kinase (HK)	eptA-all	zipper	23s rrna (adenine(1618)_n(6))_methyltransferase rlmf	transporter substrate_binding domain_containing protein	atpase rava stimulator viaa
Photobacterium damselae subsp. damselae_80077637	Damselae	GCF_008806825.1	NZ_CP065042.1	chr2	2	WP_005304673.1	ompa family protein	hotdog fold thioesterase	duf3389 domain_containing protein	hypothetical protein	eptA-all	lytic transglycosylase f	n_acetylmuramic acid 6_phosphate etherase	hypothetical protein	heavy metal_binding domain_containing protein
Photobacterium damselae subsp. damselae_89dp-OG16	Damselae	GCF_005819885.1	VANH01000024.1	nd	2	TLS89029.1	merr family transcriptional regulator	2_thiouracil desulfurase family protein	Response Regulator (RR)	Histidine Kinase (HK)	eptA-all	zipper	23s rrna (adenine(1618)_n(6))_methyltransferase rlmf	transporter substrate_binding domain_containing protein	atpase rava stimulator viaa
Photobacterium damselae subsp. damselae_89dp-OG16	Damselae	GCF_005819885.1	VANH01000018.1	nd	2	TLS90200.1	ompa family protein	hotdog fold thioesterase	duf3389 domain_containing protein	hypothetical protein	eptA-all	lytic transglycosylase f	n_acetylmuramic acid 6_phosphate etherase	antibiotic biosynthesis monooxygenase	oxidoreductase
Photobacterium damselae subsp. damselae_940804-1/2	Damselae	GCF_003004505.1	NZ_PVXG01000084.1	contig	2	WP_106224154.1	merr family transcriptional regulator	2_thiouracil desulfurase family protein	Response Regulator (RR)	Histidine Kinase (HK)	eptA-all	zipper	23s rrna (adenine(1618)_n(6))_methyltransferase rlmf	transporter substrate_binding domain_containing protein	atpase rava stimulator viaa
Photobacterium damselae subsp. damselae_940804-1/2	Damselae	GCF_003004505.1	NZ_CP065042.1	chr2	2	WP_005304673.1	hypothetical protein	hotdog fold thioesterase	duf3389 domain_containing protein	hypothetical protein	eptA-all	lytic transglycosylase f	n_acetylmuramic acid 6_phosphate etherase	hypothetical protein	heavy metal_binding domain_containing protein
Photobacterium damselae subsp. damselae_A-162	Damselae	GCF_001729115.1	NZ_LZFN01000128.1	contig	2	WP_069531411.1	merr family transcriptional regulator	2_thiouracil desulfurase family protein	Response Regulator (RR)	Histidine Kinase (HK)	eptA-all	zipper	23s rrna (adenine(1618)_n(6))_methyltransferase rlmf	transporter substrate_binding domain_containing protein	atpase rava stimulator viaa
Photobacterium damselae subsp. damselae_A-162	Damselae	GCF_001729115.1	NZ_PVXI01000172.1	contig	2	WP_069531089.1	ompa family protein	hotdog fold thioesterase	duf3389 domain_containing protein	hypothetical protein	eptA-all	lytic transglycosylase f	n_acetylmuramic acid 6_phosphate etherase	antibiotic biosynthesis monooxygenase	oxidoreductase
Photobacterium damselae subsp. damselae_AS-15-0759-2	Damselae	GCF_021768425.1	NZ_CP090496.1	chr2	2	WP_237031770.1	merr family transcriptional regulator	2_thiouracil desulfurase family protein	Response Regulator (RR)	Histidine Kinase (HK)	eptA-all	zipper	23s rrna (adenine(1618)_n(6))_methyltransferase rlmf	transporter substrate_binding domain_containing protein	atpase rava stimulator viaa
Photobacterium damselae subsp. damselae_AS-15-0759-2	Damselae	GCF_021768425.1	NZ_CP146971.1	chr2	2	WP_237031733.1	ompa family protein	hotdog fold thioesterase	duf3389 domain_containing protein	hypothetical protein	eptA-all	lytic transglycosylase f	n_acetylmuramic acid 6_phosphate etherase	hypothetical protein	heavy metal_binding domain_containing protein
Photobacterium damselae subsp. damselae_AS-15-3942-7	Damselae	GCF_021768405.1	NZ_CP090488.1	chr2	2	WP_237035830.1	merr family transcriptional regulator	2_thiouracil desulfurase family protein	Response Regulator (RR)	Histidine Kinase (HK)	eptA-all	zipper	23s rrna (adenine(1618)_n(6))_methyltransferase rlmf	transporter substrate_binding domain_containing protein	atpase rava stimulator viaa
Photobacterium damselae subsp. damselae_AS-15-3942-7	Damselae	GCF_021768405.1	NZ_JAKEVP010000006.1	nd	2	WP_065171903.1	hypothetical protein	hotdog fold thioesterase	duf3389 domain_containing protein	hypothetical protein	eptA-all	lytic transglycosylase f	n_acetylmuramic acid 6_phosphate etherase	hypothetical protein	heavy metal_binding domain_containing protein
Photobacterium damselae subsp. damselae_AS-15-3942-8	Damselae	GCF_021768385.1	NZ_CP090490.1	chr2	2	WP_237030529.1	merr family transcriptional regulator	2_thiouracil desulfurase family protein	Response Regulator (RR)	Histidine Kinase (HK)	eptA-all	zipper	23s rrna (adenine(1618)_n(6))_methyltransferase rlmf	transporter substrate_binding domain_containing protein	atpase rava stimulator viaa
Photobacterium damselae subsp. damselae_AS-15-3942-8	Damselae	GCF_021768385.1	NZ_JAKEVP010000006.1	nd	2	WP_065171903.1	type i restriction endonuclease subunit r	hotdog fold thioesterase	duf3389 domain_containing protein	hypothetical protein	eptA-all	lytic transglycosylase f	n_acetylmuramic acid 6_phosphate etherase	hypothetical protein	heavy metal_binding domain_containing protein
Photobacterium damselae subsp. damselae_AS-15-3942-9	Damselae	GCF_021768365.1	NZ_CP090488.1	chr2	2	WP_237035830.1	merr family transcriptional regulator	2_thiouracil desulfurase family protein	Response Regulator (RR)	Histidine Kinase (HK)	eptA-all	zipper	23s rrna (adenine(1618)_n(6))_methyltransferase rlmf	transporter substrate_binding domain_containing protein	atpase rava stimulator viaa
Photobacterium damselae subsp. damselae_AS-15-3942-9	Damselae	GCF_021768365.1	NZ_JAKEVP010000006.1	nd	2	WP_065171903.1	hypothetical protein	hotdog fold thioesterase	duf3389 domain_containing protein	hypothetical protein	eptA-all	lytic transglycosylase f	n_acetylmuramic acid 6_phosphate etherase	hypothetical protein	heavy metal_binding domain_containing protein
Photobacterium damselae subsp. damselae_AS-16-0963-1	Damselae	GCF_021768345.1	NZ_CP090486.1	chr2	2	WP_136039167.1	merr family transcriptional regulator	2_thiouracil desulfurase family protein	Response Regulator (RR)	Histidine Kinase (HK)	eptA-all	zipper	23s rrna (adenine(1618)_n(6))_methyltransferase rlmf	transporter substrate_binding domain_containing protein	atpase rava stimulator viaa
Photobacterium damselae subsp. damselae_AS-16-0963-1	Damselae	GCF_021768345.1	NZ_CP090486.1	chr2	2	WP_237041740.1	ompa family protein	hotdog fold thioesterase	duf3389 domain_containing protein	hypothetical protein	eptA-all	lytic transglycosylase f	n_acetylmuramic acid 6_phosphate etherase	hypothetical protein	heavy metal_binding domain_containing protein
Photobacterium damselae subsp. damselae_AS-16-0963-3	Damselae	GCF_021768305.1	NZ_CP065042.1	chr2	2	WP_005304673.1	hypothetical protein	hotdog fold thioesterase	duf3389 domain_containing protein	hypothetical protein	eptA-all	lytic transglycosylase f	n_acetylmuramic acid 6_phosphate etherase	hypothetical protein	heavy metal_binding domain_containing protein
Photobacterium damselae subsp. damselae_AS-16-0963-3	Damselae	GCF_021768305.1	NZ_CP065042.1	chr2	2	WP_237043098.1	merr family transcriptional regulator	2_thiouracil desulfurase family protein	Response Regulator (RR)	Histidine Kinase (HK)	eptA-all	zipper	23s rrna (adenine(1618)_n(6))_methyltransferase rlmf	transporter substrate_binding domain_containing protein	atpase rava stimulator viaa
Photobacterium damselae subsp. damselae_ATCC 33539	Damselae	GCF_000950315.1	JZSI01000003.1	contig	2	KJF82381.1	hypothetical protein	ydiu family protein	2,3_diphosphoglycerate_dependent phosphoglycerate mutase	type ii toxin_antitoxin system rele/pare family toxin	eptA-all	Response Regulator (RR)	Histidine Kinase (HK)	hypothetical protein	hypothetical protein
Photobacterium damselae subsp. damselae_ATCC 33539	Damselae	GCF_000950315.1	JZSI01000007.1	contig	2	KJF81732.1	ABC transporter	dna_binding transcriptional activator punr	purine nucleoside transporter punc	dgkA	eptA-all	tigr03643 family protein	dimethyl sulfoxide reductase anchor subunit	dimethylsulfoxide reductase subunit b	dimethyl sulfoxide reductase subunit a
Photobacterium damselae subsp. damselae_CSP DAM1	Damselae	GCF_021766015.1	NZ_CP090502.1	chr2	2	WP_237034075.1	merr family transcriptional regulator	2_thiouracil desulfurase family protein	Response Regulator (RR)	Histidine Kinase (HK)	eptA-all	zipper	23s rrna (adenine(1618)_n(6))_methyltransferase rlmf	transporter substrate_binding domain_containing protein	atpase rava stimulator viaa
Photobacterium damselae subsp. damselae_CSP DAM1	Damselae	GCF_021766015.1	NZ_CP146971.1	chr2	2	WP_237031733.1	type i restriction endonuclease subunit r	hotdog fold thioesterase	duf3389 domain_containing protein	hypothetical protein	eptA-all	lytic transglycosylase f	n_acetylmuramic acid 6_phosphate etherase	hypothetical protein	heavy metal_binding domain_containing protein
Photobacterium damselae subsp. damselae_CSP DAM2	Damselae	GCF_021765875.1	CP090499.1	chr2	2	UJZ99972.1	merr family transcriptional regulator	2_thiouracil desulfurase family protein	Response Regulator (RR)	Histidine Kinase (HK)	eptA-all	zipper	23s rrna (adenine(1618)_n(6))_methyltransferase rlmf	transporter substrate_binding domain_containing protein	atpase rava stimulator viaa
Photobacterium damselae subsp. damselae_CSP DAM2	Damselae	GCF_021765875.1	CP090499.1	chr2	2	UJZ99772.1	type i restriction endonuclease subunit r	hotdog fold thioesterase	duf3389 domain_containing protein	hypothetical protein	eptA-all	lytic transglycosylase f	n_acetylmuramic acid 6_phosphate etherase	hypothetical protein	heavy metal_binding domain_containing protein
Photobacterium damselae subsp. damselae_JM-2017	Damselae	GCF_004794735.1	SDIH01000003.1	nd	2	TGZ35664.1	merr family transcriptional regulator	2_thiouracil desulfurase family protein	Response Regulator (RR)	Histidine Kinase (HK)	eptA-all	zipper	23s rrna (adenine(1618)_n(6))_methyltransferase rlmf	transporter substrate_binding domain_containing protein	atpase rava stimulator viaa
Photobacterium damselae subsp. damselae_JM-2017	Damselae	GCF_004794735.1	SDIH01000003.1	nd	2	TGZ35730.1	ompa family protein	hotdog fold thioesterase	duf3389 domain_containing protein	hypothetical protein	eptA-all	lytic transglycosylase f	n_acetylmuramic acid 6_phosphate etherase	hypothetical protein	heavy metal_binding domain_containing protein
Photobacterium damselae subsp. damselae_KC-Dl-1	Damselae	GCF_014930975.1	NZ_CP063050.1	chr2	2	WP_086368075.1	merr family transcriptional regulator	2_thiouracil desulfurase family protein	Response Regulator (RR)	Histidine Kinase (HK)	eptA-all	zipper	23s rrna (adenine(1618)_n(6))_methyltransferase rlmf	transporter substrate_binding domain_containing protein	rna_guided endonuclease tnpb family protein
Photobacterium damselae subsp. damselae_KC-Dl-1	Damselae	GCF_014930975.1	NZ_CP063050.1	chr2	2	WP_086368114.1	ompa family protein	hotdog fold thioesterase	duf3389 domain_containing protein	hypothetical protein	eptA-all	lytic transglycosylase f	n_acetylmuramic acid 6_phosphate etherase	antibiotic biosynthesis monooxygenase	oxidoreductase
Photobacterium damselae subsp. damselae_KC-Na-1	Damselae	GCF_002142615.1	NZ_CP063050.1	chr2	2	WP_086368075.1	merr family transcriptional regulator	2_thiouracil desulfurase family protein	Response Regulator (RR)	Histidine Kinase (HK)	eptA-all	zipper	23s rrna (adenine(1618)_n(6))_methyltransferase rlmf	transporter substrate_binding domain_containing protein	atpase rava stimulator viaa
Photobacterium damselae subsp. damselae_KC-Na-1	Damselae	GCF_002142615.1	NZ_CP063050.1	chr2	2	WP_086368114.1	ompa family protein	hotdog fold thioesterase	duf3389 domain_containing protein	hypothetical protein	eptA-all	lytic transglycosylase f	n_acetylmuramic acid 6_phosphate etherase	antibiotic biosynthesis monooxygenase	oxidoreductase
Photobacterium damselae subsp. damselae_KC-Na-NB1	Damselae	GCF_004135105.1	CP035458.1	chr2	2	QAY37170.1	merr family transcriptional regulator	2_thiouracil desulfurase family protein	Response Regulator (RR)	Histidine Kinase (HK)	eptA-all	zipper	23s rrna (adenine(1618)_n(6))_methyltransferase rlmf	transporter substrate_binding domain_containing protein	atpase rava stimulator viaa
Photobacterium damselae subsp. damselae_KC-Na-NB1	Damselae	GCF_004135105.1	CP035458.1	chr2	2	QAY37126.1	ompa family protein	hotdog fold thioesterase	duf3389 domain_containing protein	hypothetical protein	eptA-all	lytic transglycosylase f	n_acetylmuramic acid 6_phosphate etherase	antibiotic biosynthesis monooxygenase	oxidoreductase
Photobacterium damselae subsp. damselae_LD-07	Damselae	GCF_001707815.1	LYBU01000014.1	contig	2	ODA23518.1	merr family transcriptional regulator	2_thiouracil desulfurase family protein	Response Regulator (RR)	Histidine Kinase (HK)	eptA-all	zipper	23s rrna (adenine(1618)_n(6))_methyltransferase rlmf	transporter substrate_binding domain_containing protein	atpase rava stimulator viaa
Photobacterium damselae subsp. damselae_LD-07	Damselae	GCF_001707815.1	LYBU01000045.1	contig	2	ODA21928.1	ompa family protein	hotdog fold thioesterase	duf3389 domain_containing protein	hypothetical protein	eptA-all	lytic transglycosylase f	n_acetylmuramic acid 6_phosphate etherase	heavy metal_binding domain_containing protein	class i sam_dependent methyltransferase
Photobacterium damselae subsp. damselae_RM-71	Damselae	GCF_001708035.2	NZ_CP070625.1	chr1	2	WP_068946311.1	merr family transcriptional regulator	2_thiouracil desulfurase family protein	Response Regulator (RR)	Histidine Kinase (HK)	eptA-all	zipper	23s rrna (adenine(1618)_n(6))_methyltransferase rlmf	transporter substrate_binding domain_containing protein	atpase rava stimulator viaa
Photobacterium damselae subsp. damselae_RM-71	Damselae	GCF_001708035.2	NZ_JABXYE010000077.1	contig	2	WP_068945446.1	sir2 family protein	hotdog fold thioesterase	duf3389 domain_containing protein	hypothetical protein	eptA-all	lytic transglycosylase f	n_acetylmuramic acid 6_phosphate etherase	hypothetical protein	heavy metal_binding domain_containing protein
Photobacterium damselae subsp. damselae_WMD-P1	Damselae	GCF_038086615.1	NZ_CP146969.1	chr2	2	WP_341496265.1	merr family transcriptional regulator	2_thiouracil desulfurase family protein	Response Regulator (RR)	Histidine Kinase (HK)	eptA-all	zipper	23s rrna (adenine(1618)_n(6))_methyltransferase rlmf	transporter substrate_binding domain_containing protein	atpase rava stimulator viaa
Photobacterium damselae subsp. damselae_WMD-P1	Damselae	GCF_038086615.1	NZ_CP146969.1	chr2	2	WP_341496296.1	ompa family protein	hotdog fold thioesterase	duf3389 domain_containing protein	hypothetical protein	eptA-all	lytic transglycosylase f	n_acetylmuramic acid 6_phosphate etherase	hypothetical protein	heavy metal_binding domain_containing protein
Photobacterium damselae subsp. damselae_WMD-P2	Damselae	GCF_038086725.1	NZ_CP146971.1	chr2	2	WP_341489693.1	merr family transcriptional regulator	2_thiouracil desulfurase family protein	Response Regulator (RR)	Histidine Kinase (HK)	eptA-all	zipper	23s rrna (adenine(1618)_n(6))_methyltransferase rlmf	transporter substrate_binding domain_containing protein	atpase rava stimulator viaa
Photobacterium damselae subsp. damselae_WMD-P2	Damselae	GCF_038086725.1	NZ_CP146971.1	chr2	2	WP_237031733.1	ompa family protein	hotdog fold thioesterase	duf3389 domain_containing protein	hypothetical protein	eptA-all	lytic transglycosylase f	n_acetylmuramic acid 6_phosphate etherase	hypothetical protein	heavy metal_binding domain_containing protein
Photobacterium damselae subsp. damselae_WMD-P3	Damselae	GCF_038086915.1	NZ_CP146974.1	chr2	2	WP_341509336.1	merr family transcriptional regulator	2_thiouracil desulfurase family protein	Response Regulator (RR)	Histidine Kinase (HK)	eptA-all	zipper	23s rrna (adenine(1618)_n(6))_methyltransferase rlmf	transporter substrate_binding domain_containing protein	atpase rava stimulator viaa
Photobacterium damselae subsp. damselae_WMD-P3	Damselae	GCF_038086915.1	NZ_CP146974.1	chr2	2	WP_109375646.1	ompa family protein	hotdog fold thioesterase	duf3389 domain_containing protein	hypothetical protein	eptA-all	lytic transglycosylase f	n_acetylmuramic acid 6_phosphate etherase	hypothetical protein	heavy metal_binding domain_containing protein
Photobacterium damselae subsp. piscicida DI21	Damselae	GCF_000300355.2	NZ_SUMH01000181.1	contig	1	WP_044180188.1	merr family transcriptional regulator	2_thiouracil desulfurase family protein	Response Regulator (RR)	Histidine Kinase (HK)	eptA-all	zipper	23s rrna (adenine(1618)_n(6))_methyltransferase rlmf	transporter substrate_binding domain_containing protein	atpase rava stimulator viaa
Photobacterium damselae subsp. piscicida_AS-16-0540-1	Damselae	GCF_014775675.1	NZ_CP061862.1	chr2	1	WP_107208906.1	p_type dna transfer protein virb5	type iv secretion system protein	hypothetical protein	hypothetical protein	eptA-all	zipper	23s rrna (adenine(1618)_n(6))_methyltransferase rlmf	transporter substrate_binding domain_containing protein	atpase rava stimulator viaa
Photobacterium damselae subsp. piscicida_AS-16-0555-7	Damselae	GCF_014775695.1	NZ_CP061862.1	chr2	1	WP_107208906.1	type iv secretion system protein	hypothetical protein	hypothetical protein	transposase	eptA-all	zipper	23s rrna (adenine(1618)_n(6))_methyltransferase rlmf	transporter substrate_binding domain_containing protein	atpase rava stimulator viaa
Photobacterium damselae subsp. piscicida_L091106-03H	Damselae	GCF_001715165.3	NZ_SUMH01000181.1	contig	1	WP_044180188.1	merr family transcriptional regulator	2_thiouracil desulfurase family protein	Response Regulator (RR)	Histidine Kinase (HK)	eptA-all	zipper	23s rrna (adenine(1618)_n(6))_methyltransferase rlmf	transporter substrate_binding domain_containing protein	atpase rava stimulator viaa
Photobacterium damselae subsp. piscicida_NH-LM2	Damselae	GCF_037997135.1	NZ_CP150461.1	chr1	2	WP_109375608.1	merr family transcriptional regulator	2_thiouracil desulfurase family protein	Response Regulator (RR)	Histidine Kinase (HK)	eptA-all	zipper	23s rrna (adenine(1618)_n(6))_methyltransferase rlmf	transporter substrate_binding domain_containing protein	atpase rava stimulator viaa
Photobacterium damselae subsp. piscicida_NH-LM2	Damselae	GCF_037997135.1	NZ_CP150461.1	chr1	2	WP_106261423.1	hypothetical protein	hotdog fold thioesterase	duf3389 domain_containing protein	hypothetical protein	eptA-all	lytic transglycosylase f	n_acetylmuramic acid 6_phosphate etherase	hypothetical protein	heavy metal_binding domain_containing protein
Photobacterium damselae subsp. piscicida_PP3	Damselae	GCF_004683985.2	NZ_CP061862.1	chr2	1	WP_107208906.1	type iv secretion system protein	hypothetical protein	hypothetical protein	transposase	eptA-all	zipper	23s rrna (adenine(1618)_n(6))_methyltransferase rlmf	transporter substrate_binding domain_containing protein	atpase rava stimulator viaa
Photobacterium damselae subsp. piscicida_QMA0785	Damselae	GCA_030689345.1	JAUYVD010000005.1	contig	1	MDP2531460.1	type iv secretion system protein	type iv secretion system protein	hypothetical protein	hypothetical protein	eptA-all	zipper	transporter substrate_binding domain_containing protein	duf3763 domain_containing protein	ggdef domain_containing protein
Photobacterium damselae subsp. piscicida_SNW-8.1	Damselae	GCF_004684005.1	NZ_SUMH01000181.1	contig	1	WP_044180188.1	merr family transcriptional regulator	2_thiouracil desulfurase family protein	Response Regulator (RR)	Histidine Kinase (HK)	eptA-all	zipper	23s rrna (adenine(1618)_n(6))_methyltransferase rlmf	transporter substrate_binding domain_containing protein	transposase
Photobacterium damselae_2012V-1072	Damselae	GCF_009665375.1	NZ_CP035782.1	chr2	2	WP_154140634.1	merr family transcriptional regulator	2_thiouracil desulfurase family protein	Response Regulator (RR)	Histidine Kinase (HK)	eptA-all	zipper	23s rrna (adenine(1618)_n(6))_methyltransferase rlmf	transporter substrate_binding domain_containing protein	atpase rava stimulator viaa
Photobacterium damselae_2012V-1072	Damselae	GCF_009665375.1	NZ_CP035782.1	chr2	2	WP_154140590.1	ompa family protein	hotdog fold thioesterase	duf3389 domain_containing protein	hypothetical protein	eptA-all	lytic transglycosylase f	n_acetylmuramic acid 6_phosphate etherase	antibiotic biosynthesis monooxygenase	oxidoreductase
Photobacterium damselae_727-82	Damselae	GCF_014525015.1	NZ_JACGMH010000001.1	contig	2	WP_188007370.1	merr family transcriptional regulator	2_thiouracil desulfurase family protein	Response Regulator (RR)	Histidine Kinase (HK)	eptA-all	zipper	23s rrna (adenine(1618)_n(6))_methyltransferase rlmf	transporter substrate_binding domain_containing protein	atpase rava stimulator viaa
Photobacterium damselae_727-82	Damselae	GCF_014525015.1	NZ_JACGMH010000001.1	contig	2	WP_188007408.1	ompa family protein	hotdog fold thioesterase	duf3389 domain_containing protein	hypothetical protein	eptA-all	lytic transglycosylase f	n_acetylmuramic acid 6_phosphate etherase	antibiotic biosynthesis monooxygenase	oxidoreductase
Photobacterium damselae_9045-81	Damselae	GCF_014525275.1	NZ_JACGLV010000005.1	contig	2	WP_188013197.1	merr family transcriptional regulator	2_thiouracil desulfurase family protein	Response Regulator (RR)	Histidine Kinase (HK)	eptA-all	zipper	23s rrna (adenine(1618)_n(6))_methyltransferase rlmf	transporter substrate_binding domain_containing protein	atpase rava stimulator viaa
Photobacterium damselae_9045-81	Damselae	GCF_014525275.1	NZ_CP063050.1	chr2	2	WP_086368114.1	ompa family protein	hotdog fold thioesterase	duf3389 domain_containing protein	hypothetical protein	eptA-all	lytic transglycosylase f	n_acetylmuramic acid 6_phosphate etherase	antibiotic biosynthesis monooxygenase	oxidoreductase
Photobacterium damselae_9046-81	Damselae	GCF_009763125.1	NZ_CP046751.1	chr2	2	WP_158134085.1	merr family transcriptional regulator	2_thiouracil desulfurase family protein	Response Regulator (RR)	Histidine Kinase (HK)	eptA-all	zipper	23s rrna (adenine(1618)_n(6))_methyltransferase rlmf	transporter substrate_binding domain_containing protein	atpase rava stimulator viaa
Photobacterium damselae_9046-81	Damselae	GCF_009763125.1	NZ_CP046751.1	chr2	2	WP_158134148.1	ompa family protein	hotdog fold thioesterase	duf3389 domain_containing protein	hypothetical protein	eptA-all	lytic transglycosylase f	n_acetylmuramic acid 6_phosphate etherase	antibiotic biosynthesis monooxygenase	oxidoreductase
Photobacterium damselae_AQ-22-VL-ON-ON-0002	Damselae	GCA_032094875.1	ABNAHK010000022.1	nd	2	ELI6449269.1	merr family transcriptional regulator	2_thiouracil desulfurase family protein	Response Regulator (RR)	Histidine Kinase (HK)	eptA-all	zipper	23s rrna (adenine(1618)_n(6))_methyltransferase rlmf	transporter substrate_binding domain_containing protein	atpase rava stimulator viaa
Photobacterium damselae_AQ-22-VL-ON-ON-0002	Damselae	GCA_032094875.1	ABNAHK010000033.1	nd	2	ELI6449735.1	ompa family protein	hotdog fold thioesterase	duf3389 domain_containing protein	hypothetical protein	eptA-all	lytic transglycosylase f	n_acetylmuramic acid 6_phosphate etherase	class i sam_dependent methyltransferase	antibiotic biosynthesis monooxygenase
Photobacterium damselae_AQ-22-VL-ON-ON-0019	Damselae	GCA_033624945.1	ABOUHC010000035.1	nd	2	ELV7516709.1	merr family transcriptional regulator	2_thiouracil desulfurase family protein	Response Regulator (RR)	Histidine Kinase (HK)	eptA-all	zipper	23s rrna (adenine(1618)_n(6))_methyltransferase rlmf	transporter substrate_binding domain_containing protein	atpase rava stimulator viaa
Photobacterium damselae_AQ-22-VL-ON-ON-0019	Damselae	GCA_033624945.1	ABOUHC010000132.1	nd	2	ELV7518349.1	ompa family protein	hotdog fold thioesterase	duf3389 domain_containing protein	hypothetical protein	eptA-all	lytic transglycosylase f	n_acetylmuramic acid 6_phosphate etherase	class i sam_dependent methyltransferase	antibiotic biosynthesis monooxygenase
Photobacterium damselae_ATCC 33539	Damselae	GCF_003026815.1	NZ_UATL01000005.1	nd	2	WP_005304831.1	merr family transcriptional regulator	2_thiouracil desulfurase family protein	Response Regulator (RR)	Histidine Kinase (HK)	eptA-all	zipper	23s rrna (adenine(1618)_n(6))_methyltransferase rlmf	transporter substrate_binding domain_containing protein	atpase rava stimulator viaa
Photobacterium damselae_ATCC 33539	Damselae	GCF_003026815.1	NZ_CP065042.1	chr2	2	WP_005304673.1	ompa family protein	hotdog fold thioesterase	duf3389 domain_containing protein	hypothetical protein	eptA-all	lytic transglycosylase f	n_acetylmuramic acid 6_phosphate etherase	hypothetical protein	heavy metal_binding domain_containing protein
Photobacterium damselae_BT-6	Damselae	GCF_003025675.1	NZ_PYMM01000001.1	nd	2	WP_065171604.1	merr family transcriptional regulator	2_thiouracil desulfurase family protein	Response Regulator (RR)	Histidine Kinase (HK)	eptA-all	zipper	23s rrna (adenine(1618)_n(6))_methyltransferase rlmf	transporter substrate_binding domain_containing protein	atpase rava stimulator viaa
Photobacterium damselae_BT-6	Damselae	GCF_003025675.1	NZ_JAKEVP010000006.1	nd	2	WP_065171903.1	ompa family protein	hotdog fold thioesterase	duf3389 domain_containing protein	hypothetical protein	eptA-all	lytic transglycosylase f	n_acetylmuramic acid 6_phosphate etherase	hypothetical protein	heavy metal_binding domain_containing protein
Photobacterium damselae_DSM 110634	Damselae	GCF_015602445.1	JAATTX010000002.1	nd	2	MBF7098566.1	merr family transcriptional regulator	2_thiouracil desulfurase family protein	Response Regulator (RR)	Histidine Kinase (HK)	eptA-all	zipper	23s rrna (adenine(1618)_n(6))_methyltransferase rlmf	transporter substrate_binding domain_containing protein	atpase rava stimulator viaa
Photobacterium damselae_DSM 110634	Damselae	GCF_015602445.1	JAATTX010000004.1	nd	2	MBF7098887.1	ompa family protein	hotdog fold thioesterase	duf3389 domain_containing protein	hypothetical protein	eptA-all	lytic transglycosylase f	n_acetylmuramic acid 6_phosphate etherase	hypothetical protein	heavy metal_binding domain_containing protein
Photobacterium damselae_GCSL-P85	Damselae	GCF_001676145.1	NZ_PYMM01000001.1	nd	2	WP_065171604.1	merr family transcriptional regulator	2_thiouracil desulfurase family protein	Response Regulator (RR)	Histidine Kinase (HK)	eptA-all	zipper	23s rrna (adenine(1618)_n(6))_methyltransferase rlmf	transporter substrate_binding domain_containing protein	atpase rava stimulator viaa
Photobacterium damselae_GCSL-P85	Damselae	GCF_001676145.1	NZ_JAKEVP010000006.1	nd	2	WP_065171903.1	ompa family protein	hotdog fold thioesterase	duf3389 domain_containing protein	hypothetical protein	eptA-all	lytic transglycosylase f	n_acetylmuramic acid 6_phosphate etherase	hypothetical protein	heavy metal_binding domain_containing protein
Photobacterium damselae_Hep-2a-14	Damselae	GCF_006124835.1	NZ_PZOH01000009.1	contig	2	WP_115426590.1	merr family transcriptional regulator	2_thiouracil desulfurase family protein	Response Regulator (RR)	Histidine Kinase (HK)	eptA-all	zipper	23s rrna (adenine(1618)_n(6))_methyltransferase rlmf	transporter substrate_binding domain_containing protein	transposase
Photobacterium damselae_Hep-2a-14	Damselae	GCF_006124835.1	NZ_PZOH01000095.1	contig	2	WP_115425954.1	ompa family protein	hotdog fold thioesterase	duf3389 domain_containing protein	hypothetical protein	eptA-all	lytic transglycosylase f	n_acetylmuramic acid 6_phosphate etherase	antibiotic biosynthesis monooxygenase	oxidoreductase
Photobacterium damselae_Hep-2b-22	Damselae	GCF_006124915.1	NZ_PZOH01000009.1	contig	2	WP_115426590.1	merr family transcriptional regulator	2_thiouracil desulfurase family protein	Response Regulator (RR)	Histidine Kinase (HK)	eptA-all	zipper	23s rrna (adenine(1618)_n(6))_methyltransferase rlmf	transporter substrate_binding domain_containing protein	transposase
Photobacterium damselae_Hep-2b-22	Damselae	GCF_006124915.1	NZ_PZOH01000095.1	contig	2	WP_115425954.1	ompa family protein	hotdog fold thioesterase	duf3389 domain_containing protein	hypothetical protein	eptA-all	lytic transglycosylase f	n_acetylmuramic acid 6_phosphate etherase	antibiotic biosynthesis monooxygenase	oxidoreductase
Photobacterium damselae_M13-17570	Damselae	GCF_022398535.1	NZ_JAKEVP010000006.1	nd	2	WP_239972293.1	merr family transcriptional regulator	2_thiouracil desulfurase family protein	Response Regulator (RR)	Histidine Kinase (HK)	eptA-all	zipper	23s rrna (adenine(1618)_n(6))_methyltransferase rlmf	transporter substrate_binding domain_containing protein	atpase rava stimulator viaa
Photobacterium damselae_M13-17570	Damselae	GCF_022398535.1	NZ_JAKEVP010000006.1	nd	2	WP_065171903.1	ompa family protein	hotdog fold thioesterase	duf3389 domain_containing protein	hypothetical protein	eptA-all	lytic transglycosylase f	n_acetylmuramic acid 6_phosphate etherase	heavy metal_binding domain_containing protein	class i sam_dependent methyltransferase
Photobacterium damselae_NCTC11646	Damselae	GCF_900454675.1	NZ_UGTD01000002.1	nd	2	WP_115060629.1	merr family transcriptional regulator	2_thiouracil desulfurase family protein	Response Regulator (RR)	Histidine Kinase (HK)	eptA-all	zipper	23s rrna (adenine(1618)_n(6))_methyltransferase rlmf	transporter substrate_binding domain_containing protein	atpase rava stimulator viaa
Photobacterium damselae_NCTC11646	Damselae	GCF_900454675.1	NZ_UGTD01000002.1	nd	2	WP_115060576.1	sir2 family protein	hotdog fold thioesterase	duf3389 domain_containing protein	hypothetical protein	eptA-all	lytic transglycosylase f	n_acetylmuramic acid 6_phosphate etherase	hypothetical protein	heavy metal_binding domain_containing protein
Photobacterium damselae_NCTC11647	Damselae	GCF_900454585.1	NZ_UATL01000005.1	nd	2	WP_005304831.1	merr family transcriptional regulator	2_thiouracil desulfurase family protein	Response Regulator (RR)	Histidine Kinase (HK)	eptA-all	zipper	23s rrna (adenine(1618)_n(6))_methyltransferase rlmf	transporter substrate_binding domain_containing protein	atpase rava stimulator viaa
Photobacterium damselae_NCTC11647	Damselae	GCF_900454585.1	NZ_CP065042.1	chr2	2	WP_005304673.1	ompa family protein	hotdog fold thioesterase	duf3389 domain_containing protein	hypothetical protein	eptA-all	lytic transglycosylase f	n_acetylmuramic acid 6_phosphate etherase	hypothetical protein	heavy metal_binding domain_containing protein
Photobacterium damselae_NCTC11648	Damselae	GCF_900454595.1	NZ_JABXYE010000029.1	contig	2	WP_112163464.1	merr family transcriptional regulator	2_thiouracil desulfurase family protein	Response Regulator (RR)	Histidine Kinase (HK)	eptA-all	zipper	23s rrna (adenine(1618)_n(6))_methyltransferase rlmf	transporter substrate_binding domain_containing protein	atpase rava stimulator viaa
Photobacterium damselae_NCTC11648	Damselae	GCF_900454595.1	NZ_JABXYE010000077.1	contig	2	WP_068945446.1	ompa family protein	hotdog fold thioesterase	duf3389 domain_containing protein	hypothetical protein	eptA-all	lytic transglycosylase f	n_acetylmuramic acid 6_phosphate etherase	hypothetical protein	heavy metal_binding domain_containing protein
Photobacterium damselae_OTH-19-VL-SD-NC-0061	Damselae	GCA_016611405.1	AAYRVG010000018.1	nd	2	EHA1082027.1	merr family transcriptional regulator	2_thiouracil desulfurase family protein	Response Regulator (RR)	Histidine Kinase (HK)	eptA-all	zipper	23s rrna (adenine(1618)_n(6))_methyltransferase rlmf	transporter substrate_binding domain_containing protein	atpase rava stimulator viaa
Photobacterium damselae_OTH-19-VL-SD-NC-0061	Damselae	GCA_016611405.1	AAYRVG010000014.1	nd	2	EHA1081716.1	ompa family protein	hotdog fold thioesterase	duf3389 domain_containing protein	hypothetical protein	eptA-all	lytic transglycosylase f	n_acetylmuramic acid 6_phosphate etherase	antibiotic biosynthesis monooxygenase	oxidoreductase
Photobacterium damselae_OTH-20-VL-WA-NY-0039	Damselae	GCA_024506375.1	ABHIDD010000002.1	nd	2	EJN6958911.1	merr family transcriptional regulator	2_thiouracil desulfurase family protein	Response Regulator (RR)	Histidine Kinase (HK)	eptA-all	zipper	23s rrna (adenine(1618)_n(6))_methyltransferase rlmf	transporter substrate_binding domain_containing protein	atpase rava stimulator viaa
Photobacterium damselae_OTH-20-VL-WA-NY-0039	Damselae	GCA_024506375.1	ABHIDD010000016.1	nd	2	EJN6961159.1	ompa family protein	hotdog fold thioesterase	duf3389 domain_containing protein	hypothetical protein	eptA-all	lytic transglycosylase f	n_acetylmuramic acid 6_phosphate etherase	hypothetical protein	heavy metal_binding domain_containing protein
Photobacterium damselae_Pdd2008	Damselae	GCF_030169005.1	NZ_CP076734.1	chr2	2	WP_284634681.1	deoxyribodipyrimidine photo_lyase	merr family transcriptional regulator	2_thiouracil desulfurase family protein	Histidine Kinase (HK)	eptA-all	zipper	23s rrna (adenine(1618)_n(6))_methyltransferase rlmf	transporter substrate_binding domain_containing protein	atpase rava stimulator viaa
Photobacterium damselae_Pdd2008	Damselae	GCF_030169005.1	NZ_CP076734.1	chr2	2	WP_264955719.1	hotdog fold thioesterase	duf3389 domain_containing protein	transposase	hypothetical protein	eptA-all	lytic transglycosylase f	n_acetylmuramic acid 6_phosphate etherase	class i sam_dependent methyltransferase	antibiotic biosynthesis monooxygenase
Photobacterium damselae_Ph1	Damselae	GCF_022129675.1	NZ_JADQAU010000052.1	nd	2	WP_238088820.1	merr family transcriptional regulator	2_thiouracil desulfurase family protein	Response Regulator (RR)	Histidine Kinase (HK)	eptA-all	zipper	23s rrna (adenine(1618)_n(6))_methyltransferase rlmf	transporter substrate_binding domain_containing protein	atpase rava stimulator viaa
Photobacterium damselae_Ph1	Damselae	GCF_022129675.1	NZ_JADQAU010000081.1	nd	2	WP_238089508.1	ompa family protein	hotdog fold thioesterase	duf3389 domain_containing protein	hypothetical protein	eptA-all	lytic transglycosylase f	n_acetylmuramic acid 6_phosphate etherase	antibiotic biosynthesis monooxygenase	oxidoreductase
Photobacterium damselae_Ph3	Damselae	GCF_022129605.1	NZ_JADQAS010000003.1	nd	2	WP_238055816.1	merr family transcriptional regulator	2_thiouracil desulfurase family protein	Response Regulator (RR)	Histidine Kinase (HK)	eptA-all	zipper	23s rrna (adenine(1618)_n(6))_methyltransferase rlmf	transporter substrate_binding domain_containing protein	atpase rava stimulator viaa
Photobacterium damselae_Ph3	Damselae	GCF_022129605.1	NZ_JADQAS010000003.1	nd	2	WP_238055775.1	ompa family protein	hotdog fold thioesterase	duf3389 domain_containing protein	hypothetical protein	eptA-all	lytic transglycosylase f	n_acetylmuramic acid 6_phosphate etherase	antibiotic biosynthesis monooxygenase	oxidoreductase
Photobacterium damselae_Ph4	Damselae	GCF_022129505.1	NZ_CP090502.1	chr2	2	WP_237034075.1	merr family transcriptional regulator	2_thiouracil desulfurase family protein	Response Regulator (RR)	Histidine Kinase (HK)	eptA-all	zipper	23s rrna (adenine(1618)_n(6))_methyltransferase rlmf	transporter substrate_binding domain_containing protein	atpase rava stimulator viaa
Photobacterium damselae_Ph4	Damselae	GCF_022129505.1	NZ_CP063050.1	chr2	2	WP_086368114.1	ompa family protein	hotdog fold thioesterase	duf3389 domain_containing protein	hypothetical protein	eptA-all	lytic transglycosylase f	n_acetylmuramic acid 6_phosphate etherase	hypothetical protein	heavy metal_binding domain_containing protein
Photobacterium damselae_Ph7	Damselae	GCF_022129485.1	NZ_JADQAO010000003.1	nd	2	WP_238087376.1	merr family transcriptional regulator	2_thiouracil desulfurase family protein	Response Regulator (RR)	Histidine Kinase (HK)	eptA-all	zipper	23s rrna (adenine(1618)_n(6))_methyltransferase rlmf	transporter substrate_binding domain_containing protein	atpase rava stimulator viaa
Photobacterium damselae_Ph7	Damselae	GCF_022129485.1	NZ_CP065042.1	chr2	2	WP_005304673.1	ompa family protein	hotdog fold thioesterase	duf3389 domain_containing protein	hypothetical protein	eptA-all	lytic transglycosylase f	n_acetylmuramic acid 6_phosphate etherase	hypothetical protein	heavy metal_binding domain_containing protein
Photobacterium damselae_Phdp Wu-1	Damselae	GCF_003130755.1	NZ_CP150461.1	chr1	2	WP_109375608.1	merr family transcriptional regulator	2_thiouracil desulfurase family protein	Response Regulator (RR)	Histidine Kinase (HK)	eptA-all	zipper	23s rrna (adenine(1618)_n(6))_methyltransferase rlmf	transporter substrate_binding domain_containing protein	atpase rava stimulator viaa
Photobacterium damselae_Phdp Wu-1	Damselae	GCF_003130755.1	NZ_CP146974.1	chr2	2	WP_109375646.1	type i restriction endonuclease subunit r	hotdog fold thioesterase	duf3389 domain_containing protein	hypothetical protein	eptA-all	lytic transglycosylase f	n_acetylmuramic acid 6_phosphate etherase	hypothetical protein	heavy metal_binding domain_containing protein
Photobacterium damselae_XP-11	Damselae	GCF_023973125.1	NZ_CP099544.1	chr2	2	WP_252689445.1	merr family transcriptional regulator	2_thiouracil desulfurase family protein	Response Regulator (RR)	Histidine Kinase (HK)	eptA-all	zipper	23s rrna (adenine(1618)_n(6))_methyltransferase rlmf	transporter substrate_binding domain_containing protein	atpase rava stimulator viaa
Photobacterium damselae_XP-11	Damselae	GCF_023973125.1	NZ_CP099544.1	chr2	2	WP_252689392.1	ompa family protein	hotdog fold thioesterase	duf3389 domain_containing protein	hypothetical protein	eptA-all	lytic transglycosylase f	n_acetylmuramic acid 6_phosphate etherase	hypothetical protein	heavy metal_binding domain_containing protein
Photobacterium galatheae_DSM 100496	nd	GCF_023653475.1	NZ_JAGSGC010000003.1	nd	1	WP_250684528.1	imm49 family immunity protein	glycosyltransferase family 39 protein	low_specificity l_threonine aldolase	cytochrome b/b6 domain_containing protein	eptA-all	sodium:proton antiporter nhad	endonuclease	d_alanyl_d_alanine carboxypeptidase family protein	hth_type transcriptional regulator sgrr
Photobacterium ganghwense_C2.2	Ganghwense	GCF_017329545.1	CP071326.1	chr2	1	QSV16623.1	dmt family transporter	sugar_phosphatase	cytochrome b/b6 domain_containing protein	pepsy domain_containing protein	eptA-all	dgkA	Response Regulator (RR)	glycosyltransferase family 2 protein	vtt domain_containing protein
Photobacterium ganghwense_DSM 22954	Ganghwense	GCF_001029455.1	NZ_LDOU01000034.1	contig	1	WP_047887692.1	dmt family transporter	sugar_phosphatase	cytochrome b/b6 domain_containing protein	pepsy domain_containing protein	eptA-all	dgkA	Response Regulator (RR)	glycosyltransferase family 2 protein	vtt domain_containing protein
Photobacterium ganghwense_JCM 12487	Ganghwense	GCF_003025595.1	PYMI01000002.1	nd	1	PSU09427.1	dmt family transporter	sugar_phosphatase	cytochrome b/b6 domain_containing protein	pepsy domain_containing protein	eptA-all	dgkA	Response Regulator (RR)	glycosyltransferase family 2 protein	vtt domain_containing protein
Photobacterium ganghwense_K3B	Ganghwense	GCF_019084105.1	JAHRDW010000067.1	nd	1	MBV1841923.1	sugar_phosphatase	hypothetical protein	cytochrome b/b6 domain_containing protein	pepsy domain_containing protein	eptA-all	dgkA	Response Regulator (RR)	glycosyltransferase family 2 protein	vtt domain_containing protein
Photobacterium halotolerans_MELD1	Halotolerans	GCF_000972145.1	NZ_JWYV01000011.1	nd	1	WP_046221142.1	vtt domain_containing protein	glycosyltransferase family 39 protein	low_specificity l_threonine aldolase	cytochrome b/b6 domain_containing protein	eptA-all	sodium:proton antiporter nhad	endonuclease	d_alanyl_d_alanine carboxypeptidase family protein	hth_type transcriptional regulator sgrr
Photobacterium iliopiscarium_ATCC 51760	nd	GCF_003026395.1	NZ_PYOO01000004.1	nd	2	WP_244907423.1	hypothetical protein	lysozyme inhibitor lpri family protein	helix_turn_helix transcriptional regulator	Response Regulator (RR)	eptA-all	Response Regulator (RR)	Histidine Kinase (HK)	oxidoreductase	hypothetical protein
Photobacterium iliopiscarium_ATCC 51760	nd	GCF_003026395.1	NZ_PYOO01000005.1	nd	2	WP_107274992.1	mota/tolq/exbb proton channel family protein	biopolymer transporter exbd	energy transducer tonb	hypothetical protein	eptA-all	pepsy_associated tm helix domain_containing protein	duf2271 domain_containing protein	duf4198 domain_containing protein	hypothetical protein
Photobacterium iliopiscarium_NCIMB 13355	nd	GCF_003025455.1	PYLU01000001.1	nd	2	PSU02209.1	lysozyme inhibitor lpri family protein	helix_turn_helix transcriptional regulator	helix_turn_helix transcriptional regulator	Response Regulator (RR)	eptA-all	Response Regulator (RR)	Histidine Kinase (HK)	oxidoreductase	hypothetical protein
Photobacterium iliopiscarium_NCIMB 13355	nd	GCF_003025455.1	PYLU01000003.1	nd	2	PSU00963.1	mota/tolq/exbb proton channel family protein	biopolymer transporter exbd	energy transducer tonb	hypothetical protein	eptA-all	pepsy_associated tm helix domain_containing protein	duf2271 domain_containing protein	duf4198 domain_containing protein	hypothetical protein
Photobacterium iliopiscarium_NCIMB 13478	nd	GCF_003025425.1	NZ_PYLX01000002.1	nd	1	WP_258177773.1	hypothetical protein	lysozyme inhibitor lpri family protein	helix_turn_helix transcriptional regulator	Response Regulator (RR)	eptA-all	Response Regulator (RR)	Histidine Kinase (HK)	oxidoreductase	hypothetical protein
Photobacterium iliopiscarium_NCIMB 13481	nd	GCF_003026405.1	NZ_PYLW01000005.1	nd	1	WP_258179602.1	hypothetical protein	lysozyme inhibitor lpri family protein	helix_turn_helix transcriptional regulator	Response Regulator (RR)	eptA-all	Response Regulator (RR)	Histidine Kinase (HK)	oxidoreductase	hypothetical protein
Photobacterium iliopiscarium_TMW2.2104	nd	GCF_021236605.1	NZ_WMCO01000025.1	nd	2	WP_232568611.1	hypothetical protein	hypothetical protein	helix_turn_helix transcriptional regulator	Response Regulator (RR)	eptA-all	Response Regulator (RR)	Histidine Kinase (HK)	oxidoreductase	hypothetical protein
Photobacterium iliopiscarium_TMW2.2104	nd	GCF_021236605.1	NZ_WMDN01000001.1	nd	2	WP_232567605.1	mota/tolq/exbb proton channel family protein	biopolymer transporter exbd	energy transducer tonb	hypothetical protein	eptA-all	pepsy_associated tm helix domain_containing protein	duf2271 domain_containing protein	duf4198 domain_containing protein	hypothetical protein
Photobacterium iliopiscarium_TMW2.2172	nd	GCF_021504575.1	NZ_WMCO01000025.1	nd	2	WP_232568611.1	hypothetical protein	hypothetical protein	helix_turn_helix transcriptional regulator	Response Regulator (RR)	eptA-all	Response Regulator (RR)	Histidine Kinase (HK)	oxidoreductase	hypothetical protein
Photobacterium iliopiscarium_TMW2.2172	nd	GCF_021504575.1	NZ_WMDN01000001.1	nd	2	WP_232567605.1	mota/tolq/exbb proton channel family protein	biopolymer transporter exbd	energy transducer tonb	hypothetical protein	eptA-all	pepsy_associated tm helix domain_containing protein	duf2271 domain_containing protein	duf4198 domain_containing protein	hypothetical protein
Photobacterium iliopiscarium_TMW22035	nd	GCF_021237065.1	NZ_WMCO01000025.1	nd	2	WP_232568611.1	hypothetical protein	hypothetical protein	helix_turn_helix transcriptional regulator	Response Regulator (RR)	eptA-all	Response Regulator (RR)	Histidine Kinase (HK)	oxidoreductase	hypothetical protein
Photobacterium iliopiscarium_TMW22035	nd	GCF_021237065.1	NZ_WMDN01000001.1	nd	2	WP_232567605.1	mota/tolq/exbb proton channel family protein	biopolymer transporter exbd	energy transducer tonb	hypothetical protein	eptA-all	pepsy_associated tm helix domain_containing protein	duf2271 domain_containing protein	duf4198 domain_containing protein	hypothetical protein
Photobacterium kishitanii_A1-1	Phosphoreum	GCF_003027055.1	PYPC01000004.1	nd	2	PSX33701.1	energy transducer tonb	hypothetical protein	duf481 domain_containing protein	rna polymerase sigma factor	eptA-all	pepsy_associated tm helix domain_containing protein	duf2271 domain_containing protein	duf4198 domain_containing protein	hypothetical protein
Photobacterium kishitanii_A1-1	Phosphoreum	GCF_003027055.1	PYPC01000001.1	nd	2	PSX35119.1	duf3332 domain_containing protein	helix_turn_helix transcriptional regulator	helix_turn_helix transcriptional regulator	Response Regulator (RR)	eptA-all	Response Regulator (RR)	Histidine Kinase (HK)	lysr family transcriptional regulator	mfs transporter
Photobacterium kishitanii_A1-2	Phosphoreum	GCF_003027035.1	PYPB01000002.1	nd	2	PSX29309.1	energy transducer tonb	hypothetical protein	duf481 domain_containing protein	rna polymerase sigma factor	eptA-all	pepsy_associated tm helix domain_containing protein	duf2271 domain_containing protein	duf4198 domain_containing protein	hypothetical protein
Photobacterium kishitanii_A1-2	Phosphoreum	GCF_003027035.1	PYPB01000005.1	nd	2	PSX28356.1	duf3332 domain_containing protein	helix_turn_helix transcriptional regulator	helix_turn_helix transcriptional regulator	Response Regulator (RR)	eptA-all	Response Regulator (RR)	Histidine Kinase (HK)	lysr family transcriptional regulator	mfs transporter
Photobacterium kishitanii_A1-3	Phosphoreum	GCF_003026975.1	NZ_JZTB01000001.1	contig	2	WP_045066961.1	energy transducer tonb	hypothetical protein	duf481 domain_containing protein	rna polymerase sigma factor	eptA-all	pepsy_associated tm helix domain_containing protein	duf2271 domain_containing protein	duf4198 domain_containing protein	hypothetical protein
Photobacterium kishitanii_A1-3	Phosphoreum	GCF_003026975.1	NZ_JZTE01000003.1	contig	2	WP_107188659.1	duf3332 domain_containing protein	helix_turn_helix transcriptional regulator	helix_turn_helix transcriptional regulator	Response Regulator (RR)	eptA-all	Response Regulator (RR)	Histidine Kinase (HK)	lysr family transcriptional regulator	mfs transporter
Photobacterium kishitanii_A1-4	Phosphoreum	GCF_003027115.1	NZ_JZTB01000001.1	contig	2	WP_045066961.1	energy transducer tonb	hypothetical protein	duf481 domain_containing protein	rna polymerase sigma factor	eptA-all	pepsy_associated tm helix domain_containing protein	duf2271 domain_containing protein	duf4198 domain_containing protein	hypothetical protein
Photobacterium kishitanii_A1-4	Phosphoreum	GCF_003027115.1	NZ_JZTE01000003.1	contig	2	WP_107188659.1	duf3332 domain_containing protein	helix_turn_helix transcriptional regulator	helix_turn_helix transcriptional regulator	Response Regulator (RR)	eptA-all	Response Regulator (RR)	Histidine Kinase (HK)	lysr family transcriptional regulator	mfs transporter
Photobacterium kishitanii_ahane1.5	Phosphoreum	GCF_030717005.1	NZ_JAUZMX010000002.1	contig	2	WP_036789978.1	hypothetical protein	duf481 domain_containing protein	duf481 domain_containing protein	rna polymerase sigma factor	eptA-all	pepsy_associated tm helix domain_containing protein	duf2271 domain_containing protein	hypothetical protein	hypothetical protein
Photobacterium kishitanii_ahane1.5	Phosphoreum	GCF_030717005.1	NZ_JAUZMX010000001.1	contig	2	WP_230850384.1	fructose bisphosphate aldolase	helix_turn_helix transcriptional regulator	helix_turn_helix transcriptional regulator	Response Regulator (RR)	eptA-all	Histidine Kinase (HK)	lysr family transcriptional regulator	mfs transporter	sulp family inorganic anion transporter
Photobacterium kishitanii_ANT-2200	Phosphoreum	GCF_000613045.3	NZ_JAUZMX010000002.1	contig	2	WP_036789978.1	energy transducer tonb	hypothetical protein	duf481 domain_containing protein	rna polymerase sigma factor	eptA-all	pepsy_associated tm helix domain_containing protein	duf2271 domain_containing protein	duf4198 domain_containing protein	hypothetical protein
Photobacterium kishitanii_ANT-2200	Phosphoreum	GCF_000613045.3	NZ_JAUZMX010000001.1	contig	2	WP_230850384.1	duf3332 domain_containing protein	helix_turn_helix transcriptional regulator	helix_turn_helix transcriptional regulator	Response Regulator (RR)	eptA-all	Response Regulator (RR)	Histidine Kinase (HK)	lysr family transcriptional regulator	mfs transporter
Photobacterium kishitanii_ATCC BAA-1194	Phosphoreum	GCF_000950095.1	NZ_JZSP01000002.1	contig	2	WP_045044660.1	hypothetical protein	duf481 domain_containing protein	duf481 domain_containing protein	rna polymerase sigma factor	eptA-all	pepsy_associated tm helix domain_containing protein	duf2271 domain_containing protein	duf4198 domain_containing protein	hypothetical protein
Photobacterium kishitanii_ATCC BAA-1194	Phosphoreum	GCF_000950095.1	NZ_JZSP01000001.1	contig	2	WP_235868987.1	fructose bisphosphate aldolase	duf3332 domain_containing protein	helix_turn_helix transcriptional regulator	Response Regulator (RR)	eptA-all	Response Regulator (RR)	Histidine Kinase (HK)	lysr family transcriptional regulator	mfs transporter
Photobacterium kishitanii_ATCC:BAA-1194	Phosphoreum	GCF_003026355.1	NZ_JZSP01000002.1	contig	2	WP_045044660.1	energy transducer tonb	hypothetical protein	duf481 domain_containing protein	rna polymerase sigma factor	eptA-all	pepsy_associated tm helix domain_containing protein	duf2271 domain_containing protein	duf4198 domain_containing protein	hypothetical protein
Photobacterium kishitanii_ATCC:BAA-1194	Phosphoreum	GCF_003026355.1	NZ_JZSP01000001.1	contig	2	WP_235868987.1	duf3332 domain_containing protein	helix_turn_helix transcriptional regulator	helix_turn_helix transcriptional regulator	Response Regulator (RR)	eptA-all	Response Regulator (RR)	Histidine Kinase (HK)	lysr family transcriptional regulator	mfs transporter
Photobacterium kishitanii_calba.1.1	Phosphoreum	GCF_003026655.1	NZ_PYNH01000013.1	nd	2	WP_107251506.1	energy transducer tonb	hypothetical protein	duf481 domain_containing protein	rna polymerase sigma factor	eptA-all	pepsy_associated tm helix domain_containing protein	duf2271 domain_containing protein	duf4198 domain_containing protein	hypothetical protein
Photobacterium kishitanii_calba.1.1	Phosphoreum	GCF_003026655.1	NZ_JAUZMV010000001.1	contig	2	WP_107251409.1	duf3332 domain_containing protein	helix_turn_helix transcriptional regulator	helix_turn_helix transcriptional regulator	Response Regulator (RR)	eptA-all	Response Regulator (RR)	Histidine Kinase (HK)	lysr family transcriptional regulator	mfs transporter
Photobacterium kishitanii_calba1.1	Phosphoreum	GCF_030716765.1	NZ_JAUZMV010000002.1	contig	2	WP_201798133.1	peptide mfs transporter	glutathione s_transferase n_terminal domain_containing protein	phospholipase d_like domain_containing protein	phospholipase d_like domain_containing protein	eptA-all	formate c_acetyltransferase	dass family sodium_coupled anion symporter	methylenetetrahydrofolate reductase	divalent_cation tolerance protein cuta
Photobacterium kishitanii_calba1.1	Phosphoreum	GCF_030716765.1	NZ_JAUZMV010000001.1	contig	2	WP_107251409.1	duf3332 domain_containing protein	helix_turn_helix transcriptional regulator	helix_turn_helix transcriptional regulator	Response Regulator (RR)	eptA-all	Response Regulator (RR)	Histidine Kinase (HK)	lysr family transcriptional regulator	mfs transporter
Photobacterium kishitanii_ckamo.1.1	Phosphoreum	GCF_003025895.1	PYNI01000004.1	nd	2	PSV16465.1	energy transducer tonb	hypothetical protein	duf481 domain_containing protein	rna polymerase sigma factor	eptA-all	pepsy_associated tm helix domain_containing protein	duf2271 domain_containing protein	duf4198 domain_containing protein	hypothetical protein
Photobacterium kishitanii_ckamo.1.1	Phosphoreum	GCF_003025895.1	PYNI01000024.1	nd	2	PSV12669.1	duf3332 domain_containing protein	helix_turn_helix transcriptional regulator	helix_turn_helix transcriptional regulator	Response Regulator (RR)	eptA-all	Response Regulator (RR)	Histidine Kinase (HK)	lysr family transcriptional regulator	mfs transporter
Photobacterium kishitanii_FS-8.1	Phosphoreum	GCF_003026635.1	NZ_PYNE01000013.1	nd	2	WP_107210415.1	energy transducer tonb	hypothetical protein	duf481 domain_containing protein	rna polymerase sigma factor	eptA-all	pepsy_associated tm helix domain_containing protein	duf2271 domain_containing protein	duf4198 domain_containing protein	hypothetical protein
Photobacterium kishitanii_FS-8.1	Phosphoreum	GCF_003026635.1	NZ_PYNE01000005.1	nd	2	WP_240001269.1	duf3332 domain_containing protein	helix_turn_helix transcriptional regulator	helix_turn_helix transcriptional regulator	Response Regulator (RR)	eptA-all	Response Regulator (RR)	Histidine Kinase (HK)	lysr family transcriptional regulator	mfs transporter
Photobacterium kishitanii_GCSL-A1-1	Phosphoreum	GCF_000950135.1	NZ_JZTE01000001.1	contig	2	WP_201774540.1	peptide mfs transporter	oxidoreductase	glutathione s_transferase n_terminal domain_containing protein	phospholipase d_like domain_containing protein	eptA-all	formate c_acetyltransferase	dass family sodium_coupled anion symporter	methylenetetrahydrofolate reductase	divalent_cation tolerance protein cuta
Photobacterium kishitanii_GCSL-A1-1	Phosphoreum	GCF_000950135.1	NZ_JZTE01000003.1	contig	2	WP_107188659.1	potassium channel family protein	fructose bisphosphate aldolase	duf3332 domain_containing protein	Response Regulator (RR)	eptA-all	Response Regulator (RR)	Histidine Kinase (HK)	lysr family transcriptional regulator	mfs transporter
Photobacterium kishitanii_GCSL-A1-2	Phosphoreum	GCF_000950075.1	NZ_JZTE01000001.1	contig	2	WP_201774540.1	mate family efflux transporter	peptide mfs transporter	glutathione s_transferase n_terminal domain_containing protein	phospholipase d_like domain_containing protein	eptA-all	formate c_acetyltransferase	dass family sodium_coupled anion symporter	methylenetetrahydrofolate reductase	divalent_cation tolerance protein cuta
Photobacterium kishitanii_GCSL-A1-2	Phosphoreum	GCF_000950075.1	NZ_JZTE01000003.1	contig	2	WP_107188659.1	fructose bisphosphate aldolase	duf3332 domain_containing protein	helix_turn_helix transcriptional regulator	Response Regulator (RR)	eptA-all	Response Regulator (RR)	Histidine Kinase (HK)	lysr family transcriptional regulator	mfs transporter
Photobacterium kishitanii_GCSL-A1-3	Phosphoreum	GCF_000949965.1	JZTC01000001.1	contig	2	KJG63109.1	mate family efflux transporter	oxidoreductase	glutathione s_transferase n_terminal domain_containing protein	phospholipase d_like domain_containing protein	eptA-all	formate c_acetyltransferase	dass family sodium_coupled anion symporter	methylenetetrahydrofolate reductase	divalent_cation tolerance protein cuta
Photobacterium kishitanii_GCSL-A1-3	Phosphoreum	GCF_000949965.1	JZTC01000004.1	contig	2	KJG62193.1	duf3332 domain_containing protein	helix_turn_helix transcriptional regulator	helix_turn_helix transcriptional regulator	Response Regulator (RR)	eptA-all	Response Regulator (RR)	Histidine Kinase (HK)	lysr family transcriptional regulator	mfs transporter
Photobacterium kishitanii_GCSL-A1-4	Phosphoreum	GCF_000950335.1	NZ_JZTB01000001.1	contig	2	WP_045066961.1	energy transducer tonb	hypothetical protein	duf481 domain_containing protein	rna polymerase sigma factor	eptA-all	pepsy_associated tm helix domain_containing protein	duf2271 domain_containing protein	duf4198 domain_containing protein	hypothetical protein
Photobacterium kishitanii_GCSL-A1-4	Phosphoreum	GCF_000950335.1	NZ_JZTE01000003.1	contig	2	WP_107188659.1	duf3332 domain_containing protein	helix_turn_helix transcriptional regulator	helix_turn_helix transcriptional regulator	Response Regulator (RR)	eptA-all	Response Regulator (RR)	Histidine Kinase (HK)	lysr family transcriptional regulator	mfs transporter
Photobacterium kishitanii_GCSL-P48	Phosphoreum	GCF_001676215.1	NZ_LZFC01000012.1	nd	2	WP_058119015.1	oxidoreductase	glutathione s_transferase n_terminal domain_containing protein	phospholipase d_like domain_containing protein	phospholipase d_like domain_containing protein	eptA-all	formate c_acetyltransferase	dass family sodium_coupled anion symporter	methylenetetrahydrofolate reductase	divalent_cation tolerance protein cuta
Photobacterium kishitanii_GCSL-P48	Phosphoreum	GCF_001676215.1	NZ_LZFC01000001.1	nd	2	WP_107281004.1	fructose bisphosphate aldolase	duf3332 domain_containing protein	helix_turn_helix transcriptional regulator	Response Regulator (RR)	eptA-all	Response Regulator (RR)	Histidine Kinase (HK)	lysr family transcriptional regulator	mfs transporter
Photobacterium kishitanii_GCSL-P50	Phosphoreum	GCF_001676235.1	NZ_JAUZMV010000002.1	contig	2	WP_201798133.1	oxidoreductase	glutathione s_transferase n_terminal domain_containing protein	phospholipase d_like domain_containing protein	phospholipase d_like domain_containing protein	eptA-all	dass family sodium_coupled anion symporter	methylenetetrahydrofolate reductase	divalent_cation tolerance protein cuta	hypothetical protein
Photobacterium kishitanii_GCSL-P50	Phosphoreum	GCF_001676235.1	NZ_JAUZMV010000001.1	contig	2	WP_107251409.1	potassium channel family protein	fructose bisphosphate aldolase	duf3332 domain_containing protein	Response Regulator (RR)	eptA-all	Histidine Kinase (HK)	lysr family transcriptional regulator	mfs transporter	mfs transporter
Photobacterium kishitanii_Og61	Phosphoreum	GCF_003025995.1	PYNM01000028.1	contig	2	PSU90655.1	energy transducer tonb	hypothetical protein	duf481 domain_containing protein	rna polymerase sigma factor	eptA-all	pepsy_associated tm helix domain_containing protein	duf2271 domain_containing protein	duf4198 domain_containing protein	hypothetical protein
Photobacterium kishitanii_Og61	Phosphoreum	GCF_003025995.1	PYNM01000023.1	contig	2	PSU92049.1	duf3332 domain_containing protein	helix_turn_helix transcriptional regulator	helix_turn_helix transcriptional regulator	Response Regulator (RR)	eptA-all	Response Regulator (RR)	Histidine Kinase (HK)	lysr family transcriptional regulator	mfs transporter
Photobacterium leiognathi lrivu.4.1	Phosphoreum	GCF_000509205.1	NZ_DF196819.1	nd	2	WP_023932432.1	ydiu family protein	2,3_diphosphoglycerate_dependent phosphoglycerate mutase	cystathionine beta_lyase	type ii toxin_antitoxin system rele/pare family toxin	eptA-all	Response Regulator (RR)	Histidine Kinase (HK)	ykgj family cysteine cluster protein	duf1801 domain_containing protein
Photobacterium leiognathi lrivu.4.1	Phosphoreum	GCF_000509205.1	NZ_DF196810.1	nd	2	WP_023931945.1	hyad/hybd family hydrogenase maturation endopeptidase	hypothetical protein	aminoglycoside phosphotransferase family protein	gnat family n_acetyltransferase	eptA-all	Response Regulator (RR)	histidine kinase dimerization/phospho_acceptor domain_containing protein	hydrogenase maturation nickel metallochaperone hypa	hydrogenase expression/formation protein hype
Photobacterium leiognathi subsp. mandapamensis svers.1.1.	Phosphoreum	GCF_000211495.1	NZ_DF093596.1	nd	2	WP_107182599.1	ydiu family protein	2,3_diphosphoglycerate_dependent phosphoglycerate mutase	cystathionine beta_lyase	type ii toxin_antitoxin system rele/pare family toxin	eptA-all	Response Regulator (RR)	Histidine Kinase (HK)	ykgj family cysteine cluster protein	hypothetical protein
Photobacterium leiognathi subsp. mandapamensis svers.1.1.	Phosphoreum	GCF_000211495.1	NZ_DF093596.1	nd	2	WP_042116942.1	hyad/hybd family hydrogenase maturation endopeptidase	hypothetical protein	aminoglycoside phosphotransferase family protein	gnat family n_acetyltransferase	eptA-all	Response Regulator (RR)	histidine kinase dimerization/phospho_acceptor domain_containing protein	hydrogenase maturation nickel metallochaperone hypa	hydrogenase expression/formation protein hype
Photobacterium leiognathi subsp. mandapamensis_AJ-1a	Phosphoreum	GCF_003026695.1	NZ_PYNO01000004.1	nd	2	WP_181318930.1	hypothetical protein	hypothetical protein	cystathionine beta_lyase	type ii toxin_antitoxin system rele/pare family toxin	eptA-all	Response Regulator (RR)	Histidine Kinase (HK)	ykgj family cysteine cluster protein	txe/yoeb family addiction module toxin
Photobacterium leiognathi subsp. mandapamensis_AJ-1a	Phosphoreum	GCF_003026695.1	NZ_PYNO01000013.1	nd	2	WP_107218692.1	hyad/hybd family hydrogenase maturation endopeptidase	hypothetical protein	aminoglycoside phosphotransferase family protein	gnat family n_acetyltransferase	eptA-all	Response Regulator (RR)	histidine kinase dimerization/phospho_acceptor domain_containing protein	hydrogenase maturation nickel metallochaperone hypa	hydrogenase expression/formation protein hype
Photobacterium leiognathi subsp. mandapamensis_ajapo.3.1	Phosphoreum	GCF_003026735.1	NZ_CP131602.1	chr1	2	WP_181318001.1	ydiu family protein	2,3_diphosphoglycerate_dependent phosphoglycerate mutase	cystathionine beta_lyase	type ii toxin_antitoxin system rele/pare family toxin	eptA-all	Response Regulator (RR)	Histidine Kinase (HK)	ykgj family cysteine cluster protein	txe/yoeb family addiction module toxin
Photobacterium leiognathi subsp. mandapamensis_ajapo.3.1	Phosphoreum	GCF_003026735.1	NZ_CP131602.1	chr1	2	WP_181318003.1	hyad/hybd family hydrogenase maturation endopeptidase	hypothetical protein	aminoglycoside phosphotransferase family protein	gnat family n_acetyltransferase	eptA-all	Response Regulator (RR)	histidine kinase dimerization/phospho_acceptor domain_containing protein	hydrogenase maturation nickel metallochaperone hypa	hydrogenase expression/formation protein hype
Photobacterium leiognathi subsp. mandapamensis_ajapo.4.1	Phosphoreum	GCF_003026025.1	NZ_PYNQ01000020.1	nd	2	WP_107167374.1	hypothetical protein	hypothetical protein	cystathionine beta_lyase	type ii toxin_antitoxin system rele/pare family toxin	eptA-all	Response Regulator (RR)	Histidine Kinase (HK)	nads family protein	rele cytotoxic translational repressor of toxin_antitoxin stability system
Photobacterium leiognathi subsp. mandapamensis_ajapo.4.1	Phosphoreum	GCF_003026025.1	NZ_PYNQ01000007.1	nd	2	WP_107166528.1	hyad/hybd family hydrogenase maturation endopeptidase	hypothetical protein	aminoglycoside phosphotransferase family protein	gnat family n_acetyltransferase	eptA-all	Response Regulator (RR)	histidine kinase dimerization/phospho_acceptor domain_containing protein	hypothetical protein	hydrogenase maturation nickel metallochaperone hypa
Photobacterium leiognathi subsp. mandapamensis_ajapo5.6	Phosphoreum	GCF_030685375.1	NZ_CP131606.1	chr1	2	WP_305370479.1	ydiu family protein	2,3_diphosphoglycerate_dependent phosphoglycerate mutase	cystathionine beta_lyase	type ii toxin_antitoxin system rele/pare family toxin	eptA-all	Response Regulator (RR)	Histidine Kinase (HK)	ykgj family cysteine cluster protein	type ii toxin_antitoxin system prevent_host_death family antitoxin
Photobacterium leiognathi subsp. mandapamensis_ajapo5.6	Phosphoreum	GCF_030685375.1	NZ_CP131606.1	chr1	2	WP_305369460.1	hyad/hybd family hydrogenase maturation endopeptidase	hypothetical protein	aminoglycoside phosphotransferase family protein	gnat family n_acetyltransferase	eptA-all	Response Regulator (RR)	histidine kinase dimerization/phospho_acceptor domain_containing protein	hydrogenase maturation nickel metallochaperone hypa	hydrogenase expression/formation protein hype
Photobacterium leiognathi subsp. mandapamensis_ajapo8.1	Phosphoreum	GCF_030716825.1	NZ_CP131602.1	chr1	2	WP_181318001.1	choice_of_anchor l domain_containing protein	2,3_diphosphoglycerate_dependent phosphoglycerate mutase	cystathionine beta_lyase	type ii toxin_antitoxin system rele/pare family toxin	eptA-all	Response Regulator (RR)	Histidine Kinase (HK)	ykgj family cysteine cluster protein	txe/yoeb family addiction module toxin
Photobacterium leiognathi subsp. mandapamensis_ajapo8.1	Phosphoreum	GCF_030716825.1	NZ_CP131602.1	chr1	2	WP_181318003.1	hyad/hybd family hydrogenase maturation endopeptidase	hypothetical protein	aminoglycoside phosphotransferase family protein	gnat family n_acetyltransferase	eptA-all	Response Regulator (RR)	histidine kinase dimerization/phospho_acceptor domain_containing protein	hydrogenase maturation nickel metallochaperone hypa	hydrogenase expression/formation protein hype
Photobacterium leiognathi subsp. mandapamensis_ajapo8.2	Phosphoreum	GCF_030685575.1	NZ_CP131602.1	chr1	2	WP_181318001.1	ydiu family protein	2,3_diphosphoglycerate_dependent phosphoglycerate mutase	cystathionine beta_lyase	type ii toxin_antitoxin system rele/pare family toxin	eptA-all	Response Regulator (RR)	Histidine Kinase (HK)	ykgj family cysteine cluster protein	txe/yoeb family addiction module toxin
Photobacterium leiognathi subsp. mandapamensis_ajapo8.2	Phosphoreum	GCF_030685575.1	NZ_CP131602.1	chr1	2	WP_181318003.1	hyad/hybd family hydrogenase maturation endopeptidase	hypothetical protein	aminoglycoside phosphotransferase family protein	gnat family n_acetyltransferase	eptA-all	Response Regulator (RR)	histidine kinase dimerization/phospho_acceptor domain_containing protein	hydrogenase maturation nickel metallochaperone hypa	hydrogenase expression/formation protein hype
Photobacterium leiognathi subsp. mandapamensis_CUB3	Phosphoreum	GCF_001558075.1	NZ_LNRA01000002.1	nd	2	WP_230957423.1	ydiu family protein	2,3_diphosphoglycerate_dependent phosphoglycerate mutase	cystathionine beta_lyase	type ii toxin_antitoxin system rele/pare family toxin	eptA-all	Response Regulator (RR)	Histidine Kinase (HK)	ykgj family cysteine cluster protein	hnh endonuclease
Photobacterium leiognathi subsp. mandapamensis_CUB3	Phosphoreum	GCF_001558075.1	NZ_LNRA01000006.1	nd	2	WP_155643194.1	aminotransferase class iv	lysr substrate_binding domain_containing protein	aminoglycoside phosphotransferase family protein	gnat family n_acetyltransferase	eptA-all	Response Regulator (RR)	histidine kinase dimerization/phospho_acceptor domain_containing protein	hydrogenase maturation nickel metallochaperone hypa	hydrogenase expression/formation protein hype
Photobacterium leiognathi subsp. mandapamensis_gjord.1.1	Phosphoreum	GCF_003026715.1	NZ_PYNP01000008.1	nd	1	WP_107176233.1	aminotransferase class iv	lysr substrate_binding domain_containing protein	aminoglycoside phosphotransferase family protein	gnat family n_acetyltransferase	eptA-all	Response Regulator (RR)	histidine kinase dimerization/phospho_acceptor domain_containing protein	hydrogenase maturation nickel metallochaperone hypa	hydrogenase expression/formation protein hype
Photobacterium leiognathi subsp. mandapamensis_Ik8.1	Phosphoreum	GCF_030685435.1	NZ_CP131598.1	chr1	2	WP_305419737.1	ydiu family protein	2,3_diphosphoglycerate_dependent phosphoglycerate mutase	cystathionine beta_lyase	type ii toxin_antitoxin system rele/pare family toxin	eptA-all	Response Regulator (RR)	Histidine Kinase (HK)	ykgj family cysteine cluster protein	type ii toxin_antitoxin system prevent_host_death family antitoxin
Photobacterium leiognathi subsp. mandapamensis_Ik8.1	Phosphoreum	GCF_030685435.1	NZ_CP131598.1	chr1	2	WP_305419939.1	aminotransferase class iv	lysr substrate_binding domain_containing protein	aminoglycoside phosphotransferase family protein	gnat family n_acetyltransferase	eptA-all	Response Regulator (RR)	histidine kinase dimerization/phospho_acceptor domain_containing protein	hydrogenase maturation nickel metallochaperone hypa	hydrogenase expression/formation protein hype
Photobacterium leiognathi subsp. mandapamensis_Ik8.2	Phosphoreum	GCF_030685395.1	NZ_CP131594.1	chr1	2	WP_305405389.1	ydiu family protein	2,3_diphosphoglycerate_dependent phosphoglycerate mutase	cystathionine beta_lyase	type ii toxin_antitoxin system rele/pare family toxin	eptA-all	Response Regulator (RR)	Histidine Kinase (HK)	ykgj family cysteine cluster protein	duf1801 domain_containing protein
Photobacterium leiognathi subsp. mandapamensis_Ik8.2	Phosphoreum	GCF_030685395.1	NZ_CP131594.1	chr1	2	WP_305405517.1	aminotransferase class iv	lysr substrate_binding domain_containing protein	aminoglycoside phosphotransferase family protein	gnat family n_acetyltransferase	eptA-all	Response Regulator (RR)	histidine kinase dimerization/phospho_acceptor domain_containing protein	hydrogenase maturation nickel metallochaperone hypa	hydrogenase expression/formation protein hype
Photobacterium leiognathi subsp. mandapamensis_Jp.A	Phosphoreum	GCF_033448705.1	NZ_JAWQGB010000001.1	nd	2	WP_318522165.1	ydiu family protein	2,3_diphosphoglycerate_dependent phosphoglycerate mutase	cystathionine beta_lyase	type ii toxin_antitoxin system rele/pare family toxin	eptA-all	Response Regulator (RR)	Histidine Kinase (HK)	ykgj family cysteine cluster protein	type ii toxin_antitoxin system prevent_host_death family antitoxin
Photobacterium leiognathi subsp. mandapamensis_Jp.A	Phosphoreum	GCF_033448705.1	NZ_JAWQGB010000001.1	nd	2	WP_318522262.1	hyad/hybd family hydrogenase maturation endopeptidase	hypothetical protein	aminoglycoside phosphotransferase family protein	gnat family n_acetyltransferase	eptA-all	Response Regulator (RR)	histidine kinase dimerization/phospho_acceptor domain_containing protein	hydrogenase maturation nickel metallochaperone hypa	hydrogenase expression/formation protein hype
Photobacterium leiognathi subsp. mandapamensis_Jp.AA	Phosphoreum	GCF_033448685.1	NZ_JAWQGC010000002.1	nd	1	WP_107185058.1	aminotransferase class iv	lysr substrate_binding domain_containing protein	aminoglycoside phosphotransferase family protein	gnat family n_acetyltransferase	eptA-all	Response Regulator (RR)	histidine kinase dimerization/phospho_acceptor domain_containing protein	hydrogenase maturation nickel metallochaperone hypa	hydrogenase expression/formation protein hype
Photobacterium leiognathi subsp. mandapamensis_Jp.B	Phosphoreum	GCF_033448585.1	NZ_JAWQGO010000011.1	nd	2	WP_318437094.1	ydiu family protein	2,3_diphosphoglycerate_dependent phosphoglycerate mutase	cystathionine beta_lyase	type ii toxin_antitoxin system rele/pare family toxin	eptA-all	Response Regulator (RR)	Histidine Kinase (HK)	ykgj family cysteine cluster protein	hypothetical protein
Photobacterium leiognathi subsp. mandapamensis_Jp.B	Phosphoreum	GCF_033448585.1	NZ_JAWQGD010000007.1	nd	2	WP_318436584.1	hyad/hybd family hydrogenase maturation endopeptidase	hypothetical protein	aminoglycoside phosphotransferase family protein	gnat family n_acetyltransferase	eptA-all	Response Regulator (RR)	histidine kinase dimerization/phospho_acceptor domain_containing protein	hydrogenase maturation nickel metallochaperone hypa	hydrogenase expression/formation protein hype
Photobacterium leiognathi subsp. mandapamensis_Jp.BB	Phosphoreum	GCF_033448625.1	NZ_JAWQGE010000001.1	nd	2	WP_318438245.1	ydiu family protein	2,3_diphosphoglycerate_dependent phosphoglycerate mutase	cystathionine beta_lyase	type ii toxin_antitoxin system rele/pare family toxin	eptA-all	Response Regulator (RR)	Histidine Kinase (HK)	ykgj family cysteine cluster protein	txe/yoeb family addiction module toxin
Photobacterium leiognathi subsp. mandapamensis_Jp.BB	Phosphoreum	GCF_033448625.1	NZ_JAWQGE010000001.1	nd	2	WP_318438055.1	aminotransferase class iv	lysr substrate_binding domain_containing protein	aminoglycoside phosphotransferase family protein	gnat family n_acetyltransferase	eptA-all	Response Regulator (RR)	histidine kinase dimerization/phospho_acceptor domain_containing protein	hydrogenase maturation nickel metallochaperone hypa	hydrogenase expression/formation protein hype
Photobacterium leiognathi subsp. mandapamensis_Jp.C	Phosphoreum	GCF_033448605.1	NZ_JAWQGF010000003.1	nd	2	WP_318472186.1	ydiu family protein	2,3_diphosphoglycerate_dependent phosphoglycerate mutase	cystathionine beta_lyase	type ii toxin_antitoxin system rele/pare family toxin	eptA-all	Response Regulator (RR)	Histidine Kinase (HK)	ykgj family cysteine cluster protein	type ii toxin_antitoxin system prevent_host_death family antitoxin
Photobacterium leiognathi subsp. mandapamensis_Jp.C	Phosphoreum	GCF_033448605.1	NZ_JAWQGF010000003.1	nd	2	WP_318472065.1	aminotransferase class iv	lysr substrate_binding domain_containing protein	aminoglycoside phosphotransferase family protein	gnat family n_acetyltransferase	eptA-all	Response Regulator (RR)	histidine kinase dimerization/phospho_acceptor domain_containing protein	hydrogenase maturation nickel metallochaperone hypa	hydrogenase expression/formation protein hype
Photobacterium leiognathi subsp. mandapamensis_Jp.D	Phosphoreum	GCF_033448555.1	NZ_JAWQGH010000004.1	nd	2	WP_318495578.1	ydiu family protein	2,3_diphosphoglycerate_dependent phosphoglycerate mutase	cystathionine beta_lyase	type ii toxin_antitoxin system rele/pare family toxin	eptA-all	Response Regulator (RR)	Histidine Kinase (HK)	ykgj family cysteine cluster protein	hypothetical protein
Photobacterium leiognathi subsp. mandapamensis_Jp.D	Phosphoreum	GCF_033448555.1	NZ_JAWQGH010000007.1	nd	2	WP_318495819.1	aminotransferase class iv	lysr substrate_binding domain_containing protein	aminoglycoside phosphotransferase family protein	gnat family n_acetyltransferase	eptA-all	Response Regulator (RR)	histidine kinase dimerization/phospho_acceptor domain_containing protein	hydrogenase maturation nickel metallochaperone hypa	hydrogenase expression/formation protein hype
Photobacterium leiognathi subsp. mandapamensis_Jp.DD	Phosphoreum	GCF_033448525.1	NZ_JAWQGI010000003.1	nd	2	WP_318520577.1	ydiu family protein	2,3_diphosphoglycerate_dependent phosphoglycerate mutase	cystathionine beta_lyase	type ii toxin_antitoxin system rele/pare family toxin	eptA-all	Response Regulator (RR)	Histidine Kinase (HK)	ykgj family cysteine cluster protein	type ii toxin_antitoxin system prevent_host_death family antitoxin
Photobacterium leiognathi subsp. mandapamensis_Jp.DD	Phosphoreum	GCF_033448525.1	NZ_JAWQGI010000003.1	nd	2	WP_318520733.1	hyad/hybd family hydrogenase maturation endopeptidase	hypothetical protein	aminoglycoside phosphotransferase family protein	gnat family n_acetyltransferase	eptA-all	Response Regulator (RR)	histidine kinase dimerization/phospho_acceptor domain_containing protein	hydrogenase maturation nickel metallochaperone hypa	hydrogenase expression/formation protein hype
Photobacterium leiognathi subsp. mandapamensis_Jp.E	Phosphoreum	GCF_033448485.1	NZ_JAWQGJ010000002.1	nd	2	WP_318477302.1	ydiu family protein	2,3_diphosphoglycerate_dependent phosphoglycerate mutase	cystathionine beta_lyase	type ii toxin_antitoxin system rele/pare family toxin	eptA-all	Response Regulator (RR)	Histidine Kinase (HK)	ykgj family cysteine cluster protein	type ii toxin_antitoxin system prevent_host_death family antitoxin
Photobacterium leiognathi subsp. mandapamensis_Jp.E	Phosphoreum	GCF_033448485.1	NZ_JAWQGJ010000002.1	nd	2	WP_318477089.1	aminotransferase class iv	lysr substrate_binding domain_containing protein	aminoglycoside phosphotransferase family protein	gnat family n_acetyltransferase	eptA-all	Response Regulator (RR)	histidine kinase dimerization/phospho_acceptor domain_containing protein	hydrogenase maturation nickel metallochaperone hypa	hydrogenase expression/formation protein hype
Photobacterium leiognathi subsp. mandapamensis_Jp.F	Phosphoreum	GCF_033448505.1	NZ_JAWQGL010000001.1	nd	2	WP_318479962.1	ydiu family protein	2,3_diphosphoglycerate_dependent phosphoglycerate mutase	cystathionine beta_lyase	type ii toxin_antitoxin system rele/pare family toxin	eptA-all	Response Regulator (RR)	Histidine Kinase (HK)	ykgj family cysteine cluster protein	type ii toxin_antitoxin system prevent_host_death family antitoxin
Photobacterium leiognathi subsp. mandapamensis_Jp.F	Phosphoreum	GCF_033448505.1	NZ_JAWQGL010000001.1	nd	2	WP_318481357.1	aminotransferase class iv	lysr substrate_binding domain_containing protein	aminoglycoside phosphotransferase family protein	gnat family n_acetyltransferase	eptA-all	Response Regulator (RR)	histidine kinase dimerization/phospho_acceptor domain_containing protein	hydrogenase maturation nickel metallochaperone hypa	hydrogenase expression/formation protein hype
Photobacterium leiognathi subsp. mandapamensis_Jp.H1	Phosphoreum	GCF_033448445.1	NZ_JAWQGM010000002.1	nd	2	WP_318432428.1	ydiu family protein	2,3_diphosphoglycerate_dependent phosphoglycerate mutase	cystathionine beta_lyase	type ii toxin_antitoxin system rele/pare family toxin	eptA-all	Response Regulator (RR)	Histidine Kinase (HK)	ykgj family cysteine cluster protein	hypothetical protein
Photobacterium leiognathi subsp. mandapamensis_Jp.H1	Phosphoreum	GCF_033448445.1	NZ_JAWQGM010000002.1	nd	2	WP_318432561.1	aminotransferase class iv	lysr substrate_binding domain_containing protein	aminoglycoside phosphotransferase family protein	gnat family n_acetyltransferase	eptA-all	Response Regulator (RR)	histidine kinase dimerization/phospho_acceptor domain_containing protein	hydrogenase maturation nickel metallochaperone hypa	hydrogenase expression/formation protein hype
Photobacterium leiognathi subsp. mandapamensis_Jp.H2	Phosphoreum	GCF_033448405.1	NZ_JAWQGM010000002.1	nd	2	WP_318432428.1	ydiu family protein	2,3_diphosphoglycerate_dependent phosphoglycerate mutase	cystathionine beta_lyase	type ii toxin_antitoxin system rele/pare family toxin	eptA-all	Response Regulator (RR)	Histidine Kinase (HK)	ykgj family cysteine cluster protein	hypothetical protein
Photobacterium leiognathi subsp. mandapamensis_Jp.H2	Phosphoreum	GCF_033448405.1	NZ_JAWQGM010000002.1	nd	2	WP_318432561.1	aminotransferase class iv	lysr substrate_binding domain_containing protein	aminoglycoside phosphotransferase family protein	gnat family n_acetyltransferase	eptA-all	Response Regulator (RR)	histidine kinase dimerization/phospho_acceptor domain_containing protein	hydrogenase maturation nickel metallochaperone hypa	hydrogenase expression/formation protein hype
Photobacterium leiognathi subsp. mandapamensis_Jp.I	Phosphoreum	GCF_033448425.1	NZ_JAWQGO010000011.1	nd	2	WP_318437094.1	ydiu family protein	2,3_diphosphoglycerate_dependent phosphoglycerate mutase	cystathionine beta_lyase	type ii toxin_antitoxin system rele/pare family toxin	eptA-all	Response Regulator (RR)	Histidine Kinase (HK)	ykgj family cysteine cluster protein	hypothetical protein
Photobacterium leiognathi subsp. mandapamensis_Jp.I	Phosphoreum	GCF_033448425.1	NZ_JAWQGO010000006.1	nd	2	WP_305815505.1	hyad/hybd family hydrogenase maturation endopeptidase	hypothetical protein	aminoglycoside phosphotransferase family protein	gnat family n_acetyltransferase	eptA-all	Response Regulator (RR)	histidine kinase dimerization/phospho_acceptor domain_containing protein	hydrogenase maturation nickel metallochaperone hypa	hydrogenase expression/formation protein hype
Photobacterium leiognathi subsp. mandapamensis_Jp.J	Phosphoreum	GCF_033448385.1	NZ_JAWQGP010000004.1	nd	2	WP_318474382.1	ydiu family protein	2,3_diphosphoglycerate_dependent phosphoglycerate mutase	cystathionine beta_lyase	type ii toxin_antitoxin system rele/pare family toxin	eptA-all	Response Regulator (RR)	Histidine Kinase (HK)	ykgj family cysteine cluster protein	type ii toxin_antitoxin system prevent_host_death family antitoxin
Photobacterium leiognathi subsp. mandapamensis_Jp.J	Phosphoreum	GCF_033448385.1	NZ_JAWQGP010000004.1	nd	2	WP_318474592.1	aminotransferase class iv	lysr substrate_binding domain_containing protein	aminoglycoside phosphotransferase family protein	gnat family n_acetyltransferase	eptA-all	Response Regulator (RR)	histidine kinase dimerization/phospho_acceptor domain_containing protein	hydrogenase maturation nickel metallochaperone hypa	hydrogenase expression/formation protein hype
Photobacterium leiognathi subsp. mandapamensis_Jp.K	Phosphoreum	GCF_033448345.1	NZ_JAWQGQ010000001.1	nd	2	WP_318492345.1	ydiu family protein	2,3_diphosphoglycerate_dependent phosphoglycerate mutase	cystathionine beta_lyase	type ii toxin_antitoxin system rele/pare family toxin	eptA-all	Response Regulator (RR)	Histidine Kinase (HK)	ykgj family cysteine cluster protein	frg domain_containing protein
Photobacterium leiognathi subsp. mandapamensis_Jp.K	Phosphoreum	GCF_033448345.1	NZ_JAWQGQ010000001.1	nd	2	WP_318492239.1	aminotransferase class iv	lysr substrate_binding domain_containing protein	aminoglycoside phosphotransferase family protein	gnat family n_acetyltransferase	eptA-all	Response Regulator (RR)	histidine kinase dimerization/phospho_acceptor domain_containing protein	hydrogenase maturation nickel metallochaperone hypa	hydrogenase expression/formation protein hype
Photobacterium leiognathi subsp. mandapamensis_Jp.L1	Phosphoreum	GCF_033448365.1	NZ_JAWQGF010000003.1	nd	2	WP_318472186.1	ydiu family protein	2,3_diphosphoglycerate_dependent phosphoglycerate mutase	cystathionine beta_lyase	type ii toxin_antitoxin system rele/pare family toxin	eptA-all	Response Regulator (RR)	Histidine Kinase (HK)	ykgj family cysteine cluster protein	type ii toxin_antitoxin system prevent_host_death family antitoxin
Photobacterium leiognathi subsp. mandapamensis_Jp.L1	Phosphoreum	GCF_033448365.1	NZ_JAWQGF010000003.1	nd	2	WP_318472065.1	aminotransferase class iv	lysr substrate_binding domain_containing protein	aminoglycoside phosphotransferase family protein	gnat family n_acetyltransferase	eptA-all	Response Regulator (RR)	histidine kinase dimerization/phospho_acceptor domain_containing protein	hydrogenase maturation nickel metallochaperone hypa	hydrogenase expression/formation protein hype
Photobacterium leiognathi subsp. mandapamensis_Jp.L2	Phosphoreum	GCF_033448665.1	NZ_JAWQGS010000001.1	nd	2	WP_318441951.1	ydiu family protein	2,3_diphosphoglycerate_dependent phosphoglycerate mutase	cystathionine beta_lyase	type ii toxin_antitoxin system rele/pare family toxin	eptA-all	Response Regulator (RR)	Histidine Kinase (HK)	ykgj family cysteine cluster protein	hypothetical protein
Photobacterium leiognathi subsp. mandapamensis_Jp.L2	Phosphoreum	GCF_033448665.1	NZ_JAWQGS010000001.1	nd	2	WP_318442260.1	hyad/hybd family hydrogenase maturation endopeptidase	hypothetical protein	aminoglycoside phosphotransferase family protein	gnat family n_acetyltransferase	eptA-all	Response Regulator (RR)	histidine kinase dimerization/phospho_acceptor domain_containing protein	hydrogenase maturation nickel metallochaperone hypa	hydrogenase expression/formation protein hype
Photobacterium leiognathi subsp. mandapamensis_Jp.N	Phosphoreum	GCF_033448325.1	NZ_JAWQGU010000002.1	nd	2	WP_318518634.1	ydiu family protein	2,3_diphosphoglycerate_dependent phosphoglycerate mutase	cystathionine beta_lyase	type ii toxin_antitoxin system rele/pare family toxin	eptA-all	Response Regulator (RR)	Histidine Kinase (HK)	ykgj family cysteine cluster protein	duf1801 domain_containing protein
Photobacterium leiognathi subsp. mandapamensis_Jp.N	Phosphoreum	GCF_033448325.1	NZ_JAWQGU010000004.1	nd	2	WP_318518896.1	aminotransferase class iv	lysr substrate_binding domain_containing protein	aminoglycoside phosphotransferase family protein	gnat family n_acetyltransferase	eptA-all	Response Regulator (RR)	histidine kinase dimerization/phospho_acceptor domain_containing protein	hydrogenase maturation nickel metallochaperone hypa	hydrogenase expression/formation protein hype
Photobacterium leiognathi subsp. mandapamensis_Jp.O	Phosphoreum	GCF_033448305.1	NZ_JAWQGV010000002.1	nd	2	WP_318471205.1	ydiu family protein	2,3_diphosphoglycerate_dependent phosphoglycerate mutase	cystathionine beta_lyase	type ii toxin_antitoxin system rele/pare family toxin	eptA-all	Response Regulator (RR)	Histidine Kinase (HK)	ykgj family cysteine cluster protein	type ii toxin_antitoxin system prevent_host_death family antitoxin
Photobacterium leiognathi subsp. mandapamensis_Jp.O	Phosphoreum	GCF_033448305.1	NZ_JAWQGV010000002.1	nd	2	WP_305406854.1	hyad/hybd family hydrogenase maturation endopeptidase	hypothetical protein	aminoglycoside phosphotransferase family protein	gnat family n_acetyltransferase	eptA-all	Response Regulator (RR)	histidine kinase dimerization/phospho_acceptor domain_containing protein	hydrogenase maturation nickel metallochaperone hypa	hydrogenase expression/formation protein hype
Photobacterium leiognathi subsp. mandapamensis_Jp.P	Phosphoreum	GCF_033448285.1	NZ_JAWQGW010000030.1	nd	2	WP_318470805.1	ydiu family protein	2,3_diphosphoglycerate_dependent phosphoglycerate mutase	cystathionine beta_lyase	type ii toxin_antitoxin system rele/pare family toxin	eptA-all	Response Regulator (RR)	Histidine Kinase (HK)	ykgj family cysteine cluster protein	type ii toxin_antitoxin system prevent_host_death family antitoxin
Photobacterium leiognathi subsp. mandapamensis_Jp.P	Phosphoreum	GCF_033448285.1	NZ_JAWQGW010000003.1	nd	2	WP_318468587.1	aminotransferase class iv	lysr substrate_binding domain_containing protein	aminoglycoside phosphotransferase family protein	gnat family n_acetyltransferase	eptA-all	Response Regulator (RR)	histidine kinase dimerization/phospho_acceptor domain_containing protein	hydrogenase maturation nickel metallochaperone hypa	hydrogenase expression/formation protein hype
Photobacterium leiognathi subsp. mandapamensis_Jp.Q	Phosphoreum	GCF_033448265.1	NZ_JAWQGX010000002.1	nd	2	WP_318490807.1	ydiu family protein	2,3_diphosphoglycerate_dependent phosphoglycerate mutase	cystathionine beta_lyase	type ii toxin_antitoxin system rele/pare family toxin	eptA-all	Response Regulator (RR)	Histidine Kinase (HK)	ykgj family cysteine cluster protein	duf1801 domain_containing protein
Photobacterium leiognathi subsp. mandapamensis_Jp.Q	Phosphoreum	GCF_033448265.1	NZ_JAWQGX010000007.1	nd	2	WP_318491366.1	aminotransferase class iv	lysr substrate_binding domain_containing protein	aminoglycoside phosphotransferase family protein	gnat family n_acetyltransferase	eptA-all	Response Regulator (RR)	histidine kinase dimerization/phospho_acceptor domain_containing protein	hydrogenase maturation nickel metallochaperone hypa	hydrogenase expression/formation protein hype
Photobacterium leiognathi subsp. mandapamensis_Jp.R	Phosphoreum	GCF_033448245.1	NZ_JAWQGY010000001.1	nd	2	WP_305829409.1	ydiu family protein	2,3_diphosphoglycerate_dependent phosphoglycerate mutase	cystathionine beta_lyase	type ii toxin_antitoxin system rele/pare family toxin	eptA-all	Response Regulator (RR)	Histidine Kinase (HK)	ykgj family cysteine cluster protein	type ii toxin_antitoxin system prevent_host_death family antitoxin
Photobacterium leiognathi subsp. mandapamensis_Jp.R	Phosphoreum	GCF_033448245.1	NZ_JAWQGY010000006.1	nd	2	WP_305829576.1	hyad/hybd family hydrogenase maturation endopeptidase	hypothetical protein	aminoglycoside phosphotransferase family protein	gnat family n_acetyltransferase	eptA-all	Response Regulator (RR)	histidine kinase dimerization/phospho_acceptor domain_containing protein	hydrogenase maturation nickel metallochaperone hypa	hydrogenase expression/formation protein hype
Photobacterium leiognathi subsp. mandapamensis_Jp.S	Phosphoreum	GCF_033448215.1	NZ_JAWQGZ010000001.1	nd	2	WP_318516655.1	ydiu family protein	2,3_diphosphoglycerate_dependent phosphoglycerate mutase	cystathionine beta_lyase	type ii toxin_antitoxin system rele/pare family toxin	eptA-all	Response Regulator (RR)	Histidine Kinase (HK)	ykgj family cysteine cluster protein	hypothetical protein
Photobacterium leiognathi subsp. mandapamensis_Jp.S	Phosphoreum	GCF_033448215.1	NZ_JAWQGZ010000001.1	nd	2	WP_318516533.1	aminotransferase class iv	lysr substrate_binding domain_containing protein	aminoglycoside phosphotransferase family protein	gnat family n_acetyltransferase	eptA-all	Response Regulator (RR)	histidine kinase dimerization/phospho_acceptor domain_containing protein	hydrogenase maturation nickel metallochaperone hypa	hydrogenase expression/formation protein hype
Photobacterium leiognathi subsp. mandapamensis_Jp.U2a	Phosphoreum	GCF_033448185.1	NZ_JAWQHC010000003.1	nd	2	WP_318466237.1	ydiu family protein	2,3_diphosphoglycerate_dependent phosphoglycerate mutase	cystathionine beta_lyase	type ii toxin_antitoxin system rele/pare family toxin	eptA-all	Response Regulator (RR)	Histidine Kinase (HK)	ykgj family cysteine cluster protein	type ii toxin_antitoxin system prevent_host_death family antitoxin
Photobacterium leiognathi subsp. mandapamensis_Jp.U2a	Phosphoreum	GCF_033448185.1	NZ_JAWQHC010000003.1	nd	2	WP_318466064.1	hypothetical protein	aminotransferase class iv	lysr substrate_binding domain_containing protein	gnat family n_acetyltransferase	eptA-all	Response Regulator (RR)	histidine kinase dimerization/phospho_acceptor domain_containing protein	hydrogenase maturation nickel metallochaperone hypa	hydrogenase expression/formation protein hype
Photobacterium leiognathi subsp. mandapamensis_Jp.U2b	Phosphoreum	GCF_033448165.1	NZ_JAWQHC010000003.1	nd	2	WP_318466237.1	ydiu family protein	2,3_diphosphoglycerate_dependent phosphoglycerate mutase	cystathionine beta_lyase	type ii toxin_antitoxin system rele/pare family toxin	eptA-all	Response Regulator (RR)	Histidine Kinase (HK)	ykgj family cysteine cluster protein	type ii toxin_antitoxin system prevent_host_death family antitoxin
Photobacterium leiognathi subsp. mandapamensis_Jp.U2b	Phosphoreum	GCF_033448165.1	NZ_JAWQHC010000003.1	nd	2	WP_318466064.1	hypothetical protein	aminotransferase class iv	lysr substrate_binding domain_containing protein	gnat family n_acetyltransferase	eptA-all	Response Regulator (RR)	histidine kinase dimerization/phospho_acceptor domain_containing protein	hydrogenase maturation nickel metallochaperone hypa	hydrogenase expression/formation protein hype
Photobacterium leiognathi subsp. mandapamensis_Jp.V	Phosphoreum	GCF_033448145.1	NZ_JAWQGY010000001.1	nd	2	WP_305829409.1	ydiu family protein	2,3_diphosphoglycerate_dependent phosphoglycerate mutase	cystathionine beta_lyase	type ii toxin_antitoxin system rele/pare family toxin	eptA-all	Response Regulator (RR)	Histidine Kinase (HK)	ykgj family cysteine cluster protein	type ii toxin_antitoxin system prevent_host_death family antitoxin
Photobacterium leiognathi subsp. mandapamensis_Jp.V	Phosphoreum	GCF_033448145.1	NZ_JAWQGY010000006.1	nd	2	WP_305829576.1	hyad/hybd family hydrogenase maturation endopeptidase	hypothetical protein	aminoglycoside phosphotransferase family protein	gnat family n_acetyltransferase	eptA-all	Response Regulator (RR)	histidine kinase dimerization/phospho_acceptor domain_containing protein	hydrogenase maturation nickel metallochaperone hypa	hydrogenase expression/formation protein hype
Photobacterium leiognathi subsp. mandapamensis_Jp.W	Phosphoreum	GCF_033448125.1	NZ_JAWQGV010000002.1	nd	2	WP_318471205.1	ydiu family protein	2,3_diphosphoglycerate_dependent phosphoglycerate mutase	cystathionine beta_lyase	type ii toxin_antitoxin system rele/pare family toxin	eptA-all	Response Regulator (RR)	Histidine Kinase (HK)	ykgj family cysteine cluster protein	type ii toxin_antitoxin system prevent_host_death family antitoxin
Photobacterium leiognathi subsp. mandapamensis_Jp.W	Phosphoreum	GCF_033448125.1	NZ_JAWQGV010000002.1	nd	2	WP_305406854.1	hyad/hybd family hydrogenase maturation endopeptidase	hypothetical protein	aminoglycoside phosphotransferase family protein	gnat family n_acetyltransferase	eptA-all	Response Regulator (RR)	histidine kinase dimerization/phospho_acceptor domain_containing protein	hydrogenase maturation nickel metallochaperone hypa	hydrogenase expression/formation protein hype
Photobacterium leiognathi subsp. mandapamensis_Jp.X	Phosphoreum	GCF_033448105.1	NZ_JAWQGY010000001.1	nd	2	WP_305829409.1	ydiu family protein	2,3_diphosphoglycerate_dependent phosphoglycerate mutase	cystathionine beta_lyase	type ii toxin_antitoxin system rele/pare family toxin	eptA-all	Response Regulator (RR)	Histidine Kinase (HK)	ykgj family cysteine cluster protein	type ii toxin_antitoxin system prevent_host_death family antitoxin
Photobacterium leiognathi subsp. mandapamensis_Jp.X	Phosphoreum	GCF_033448105.1	NZ_JAWQGY010000006.1	nd	2	WP_305829576.1	hyad/hybd family hydrogenase maturation endopeptidase	hypothetical protein	aminoglycoside phosphotransferase family protein	gnat family n_acetyltransferase	eptA-all	Response Regulator (RR)	histidine kinase dimerization/phospho_acceptor domain_containing protein	hydrogenase maturation nickel metallochaperone hypa	hydrogenase expression/formation protein hype
Photobacterium leiognathi subsp. mandapamensis_Jp.Y	Phosphoreum	GCF_033448065.1	NZ_JAWQHG010000001.1	nd	2	WP_318488953.1	ydiu family protein	2,3_diphosphoglycerate_dependent phosphoglycerate mutase	cystathionine beta_lyase	type ii toxin_antitoxin system rele/pare family toxin	eptA-all	Response Regulator (RR)	Histidine Kinase (HK)	ykgj family cysteine cluster protein	hypothetical protein
Photobacterium leiognathi subsp. mandapamensis_Jp.Y	Phosphoreum	GCF_033448065.1	NZ_JAWQHG010000001.1	nd	2	WP_318489066.1	hyad/hybd family hydrogenase maturation endopeptidase	hypothetical protein	aminoglycoside phosphotransferase family protein	gnat family n_acetyltransferase	eptA-all	Response Regulator (RR)	histidine kinase dimerization/phospho_acceptor domain_containing protein	hydrogenase maturation nickel metallochaperone hypa	hydrogenase expression/formation protein hype
Photobacterium leiognathi subsp. mandapamensis_Jp.Z	Phosphoreum	GCF_033448085.1	NZ_JAWQHH010000008.1	nd	1	WP_305463705.1	aminotransferase class iv	lysr substrate_binding domain_containing protein	aminoglycoside phosphotransferase family protein	gnat family n_acetyltransferase	eptA-all	Response Regulator (RR)	histidine kinase dimerization/phospho_acceptor domain_containing protein	hydrogenase maturation nickel metallochaperone hypa	hydrogenase expression/formation protein hype
Photobacterium leiognathi subsp. mandapamensis_KNH6	Phosphoreum	GCF_001293185.1	LAFZ01000028.1	contig	2	KPA52751.1	hypothetical protein	hypothetical protein	cystathionine beta_lyase	type ii toxin_antitoxin system rele/pare family toxin	eptA-all	Response Regulator (RR)	Histidine Kinase (HK)	nads family protein	rele cytotoxic translational repressor of toxin_antitoxin stability system
Photobacterium leiognathi subsp. mandapamensis_KNH6	Phosphoreum	GCF_001293185.1	LAFZ01000031.1	contig	2	KPA50984.1	hyad/hybd family hydrogenase maturation endopeptidase	hypothetical protein	aminoglycoside phosphotransferase family protein	gnat family n_acetyltransferase	eptA-all	Response Regulator (RR)	histidine kinase dimerization/phospho_acceptor domain_containing protein	hypothetical protein	hypothetical protein
Photobacterium leiognathi subsp. mandapamensis_Kume1.2	Phosphoreum	GCF_030685355.1	NZ_CP131590.1	chr1	2	WP_305402243.1	ydiu family protein	2,3_diphosphoglycerate_dependent phosphoglycerate mutase	cystathionine beta_lyase	type ii toxin_antitoxin system rele/pare family toxin	eptA-all	Response Regulator (RR)	Histidine Kinase (HK)	ykgj family cysteine cluster protein	type ii toxin_antitoxin system prevent_host_death family antitoxin
Photobacterium leiognathi subsp. mandapamensis_Kume1.2	Phosphoreum	GCF_030685355.1	NZ_CP131590.1	chr1	2	WP_305402419.1	aminotransferase class iv	lysr substrate_binding domain_containing protein	aminoglycoside phosphotransferase family protein	gnat family n_acetyltransferase	eptA-all	Response Regulator (RR)	histidine kinase dimerization/phospho_acceptor domain_containing protein	hydrogenase maturation nickel metallochaperone hypa	hydrogenase expression/formation protein hype
Photobacterium leiognathi subsp. mandapamensis_Kume1.3	Phosphoreum	GCF_030716975.1	NZ_CP131590.1	chr1	2	WP_305402243.1	ydiu family protein	2,3_diphosphoglycerate_dependent phosphoglycerate mutase	cystathionine beta_lyase	type ii toxin_antitoxin system rele/pare family toxin	eptA-all	Response Regulator (RR)	Histidine Kinase (HK)	ykgj family cysteine cluster protein	type ii toxin_antitoxin system prevent_host_death family antitoxin
Photobacterium leiognathi subsp. mandapamensis_Kume1.3	Phosphoreum	GCF_030716975.1	NZ_CP131590.1	chr1	2	WP_305402419.1	aminotransferase class iv	lysr substrate_binding domain_containing protein	aminoglycoside phosphotransferase family protein	gnat family n_acetyltransferase	eptA-all	Response Regulator (RR)	histidine kinase dimerization/phospho_acceptor domain_containing protein	hydrogenase maturation nickel metallochaperone hypa	hydrogenase expression/formation protein hype
Photobacterium leiognathi subsp. mandapamensis_lequu1.1	Phosphoreum	GCF_030716995.1	NZ_JAUZMS010000002.1	contig	2	WP_305817734.1	ydiu family protein	2,3_diphosphoglycerate_dependent phosphoglycerate mutase	cystathionine beta_lyase	type ii toxin_antitoxin system rele/pare family toxin	eptA-all	Response Regulator (RR)	Histidine Kinase (HK)	ykgj family cysteine cluster protein	type ii toxin_antitoxin system prevent_host_death family antitoxin
Photobacterium leiognathi subsp. mandapamensis_lequu1.1	Phosphoreum	GCF_030716995.1	NZ_JAUZMS010000002.1	contig	2	WP_305818799.1	hyad/hybd family hydrogenase maturation endopeptidase	hypothetical protein	aminoglycoside phosphotransferase family protein	gnat family n_acetyltransferase	eptA-all	Response Regulator (RR)	histidine kinase dimerization/phospho_acceptor domain_containing protein	hydrogenase maturation nickel metallochaperone hypa	hydrogenase expression/formation protein hype
Photobacterium leiognathi subsp. mandapamensis_LF-1a	Phosphoreum	GCF_030716925.1	NZ_JAUZMR010000001.1	contig	2	WP_305844177.1	hypothetical protein	hypothetical protein	cystathionine beta_lyase	type ii toxin_antitoxin system rele/pare family toxin	eptA-all	Response Regulator (RR)	Histidine Kinase (HK)	nads family protein	oxidoreductase
Photobacterium leiognathi subsp. mandapamensis_LF-1a	Phosphoreum	GCF_030716925.1	NZ_JAUZMR010000001.1	contig	2	WP_305844325.1	hyad/hybd family hydrogenase maturation endopeptidase	hypothetical protein	aminoglycoside phosphotransferase family protein	gnat family n_acetyltransferase	eptA-all	Response Regulator (RR)	histidine kinase dimerization/phospho_acceptor domain_containing protein	hydrogenase maturation nickel metallochaperone hypa	hydrogenase expression/formation protein hype
Photobacterium leiognathi subsp. mandapamensis_LN-1a	Phosphoreum	GCF_030716945.1	NZ_JAUZMP010000002.1	contig	2	WP_305813110.1	transposase	2,3_diphosphoglycerate_dependent phosphoglycerate mutase	cystathionine beta_lyase	type ii toxin_antitoxin system rele/pare family toxin	eptA-all	Response Regulator (RR)	Histidine Kinase (HK)	hypothetical protein	hypothetical protein
Photobacterium leiognathi subsp. mandapamensis_LN-1a	Phosphoreum	GCF_030716945.1	NZ_JAUZMP010000002.1	contig	2	WP_305813954.1	hypothetical protein	hypothetical protein	hypothetical protein	gnat family n_acetyltransferase	eptA-all	Response Regulator (RR)	histidine kinase dimerization/phospho_acceptor domain_containing protein	hydrogenase maturation nickel metallochaperone hypa	hydrogenase expression/formation protein hype
Photobacterium leiognathi subsp. mandapamensis_lnuch19.1	Phosphoreum	GCF_030716845.1	NZ_JAUZMN010000001.1	contig	3	WP_305811484.1	ydiu family protein	2,3_diphosphoglycerate_dependent phosphoglycerate mutase	cystathionine beta_lyase	type ii toxin_antitoxin system rele/pare family toxin	eptA-all	Response Regulator (RR)	Histidine Kinase (HK)	ykgj family cysteine cluster protein	type ii toxin_antitoxin system prevent_host_death family antitoxin
Photobacterium leiognathi subsp. mandapamensis_lnuch19.1	Phosphoreum	GCF_030716845.1	NZ_JAUZMN010000002.1	contig	3	WP_305812610.1	hypothetical protein	hypothetical protein	aminoglycoside phosphotransferase family protein	gnat family n_acetyltransferase	eptA-all	Response Regulator (RR)	histidine kinase dimerization/phospho_acceptor domain_containing protein	terc family protein	hypothetical protein
Photobacterium leiognathi subsp. mandapamensis_lnuch19.1	Phosphoreum	GCF_030716845.1	NZ_JAUZMN010000001.1	contig	3	WP_305811636.1	hyad/hybd family hydrogenase maturation endopeptidase	hypothetical protein	aminoglycoside phosphotransferase family protein	gnat family n_acetyltransferase	eptA-all	Response Regulator (RR)	histidine kinase dimerization/phospho_acceptor domain_containing protein	hydrogenase maturation nickel metallochaperone hypa	hydrogenase expression/formation protein hype
Photobacterium leiognathi subsp. mandapamensis_lrivu20.11	Phosphoreum	GCF_030685515.1	NZ_CP131588.1	chr1	1	WP_305372960.1	hypothetical protein	hypothetical protein	cystathionine beta_lyase	type ii toxin_antitoxin system rele/pare family toxin	eptA-all	Response Regulator (RR)	Histidine Kinase (HK)	ykgj family cysteine cluster protein	txe/yoeb family addiction module toxin
Photobacterium leiognathi subsp. mandapamensis_lsplen1.1	Phosphoreum	GCF_030716725.1	NZ_JAUZML010000001.1	contig	1	WP_305838174.1	ydiu family protein	2,3_diphosphoglycerate_dependent phosphoglycerate mutase	cystathionine beta_lyase	type ii toxin_antitoxin system rele/pare family toxin	eptA-all	Response Regulator (RR)	Histidine Kinase (HK)	ykgj family cysteine cluster protein	txe/yoeb family addiction module toxin
Photobacterium leiognathi subsp. mandapamensis_Mot1.1	Phosphoreum	GCF_030685475.1	NZ_JAWQHH010000008.1	nd	1	WP_305463705.1	hypothetical protein	aminotransferase class iv	lysr substrate_binding domain_containing protein	gnat family n_acetyltransferase	eptA-all	Response Regulator (RR)	histidine kinase dimerization/phospho_acceptor domain_containing protein	hydrogenase maturation nickel metallochaperone hypa	hydrogenase expression/formation protein hype
Photobacterium leiognathi subsp. mandapamensis_Mot1.2	Phosphoreum	GCF_030685455.1	NZ_CP131584.1	chr1	2	WP_305460822.1	ydiu family protein	2,3_diphosphoglycerate_dependent phosphoglycerate mutase	cystathionine beta_lyase	type ii toxin_antitoxin system rele/pare family toxin	eptA-all	Response Regulator (RR)	Histidine Kinase (HK)	ykgj family cysteine cluster protein	hypothetical protein
Photobacterium leiognathi subsp. mandapamensis_Mot1.2	Phosphoreum	GCF_030685455.1	NZ_CP131584.1	chr1	2	WP_305461082.1	aminotransferase class iv	lysr substrate_binding domain_containing protein	aminoglycoside phosphotransferase family protein	gnat family n_acetyltransferase	eptA-all	Response Regulator (RR)	histidine kinase dimerization/phospho_acceptor domain_containing protein	hydrogenase maturation nickel metallochaperone hypa	hydrogenase expression/formation protein hype
Photobacterium leiognathi subsp. mandapamensis_Ph.A	Phosphoreum	GCF_033448045.1	NZ_JAWQHI010000001.1	nd	2	WP_318420989.1	ydiu family protein	2,3_diphosphoglycerate_dependent phosphoglycerate mutase	cystathionine beta_lyase	type ii toxin_antitoxin system rele/pare family toxin	eptA-all	Response Regulator (RR)	Histidine Kinase (HK)	ykgj family cysteine cluster protein	hypothetical protein
Photobacterium leiognathi subsp. mandapamensis_Ph.A	Phosphoreum	GCF_033448045.1	NZ_JAWQHI010000001.1	nd	2	WP_318420690.1	hyad/hybd family hydrogenase maturation endopeptidase	hypothetical protein	aminoglycoside phosphotransferase family protein	gnat family n_acetyltransferase	eptA-all	Response Regulator (RR)	histidine kinase dimerization/phospho_acceptor domain_containing protein	hydrogenase maturation nickel metallochaperone hypa	hydrogenase expression/formation protein hype
Photobacterium leiognathi subsp. mandapamensis_Ph.AA	Phosphoreum	GCF_033448025.1	NZ_JAWQHJ010000001.1	nd	2	WP_318514807.1	ydiu family protein	2,3_diphosphoglycerate_dependent phosphoglycerate mutase	cystathionine beta_lyase	type ii toxin_antitoxin system rele/pare family toxin	eptA-all	Response Regulator (RR)	Histidine Kinase (HK)	ykgj family cysteine cluster protein	hypothetical protein
Photobacterium leiognathi subsp. mandapamensis_Ph.AA	Phosphoreum	GCF_033448025.1	NZ_JAWQHJ010000001.1	nd	2	WP_318514922.1	hyad/hybd family hydrogenase maturation endopeptidase	hypothetical protein	aminoglycoside phosphotransferase family protein	gnat family n_acetyltransferase	eptA-all	Response Regulator (RR)	histidine kinase dimerization/phospho_acceptor domain_containing protein	hydrogenase maturation nickel metallochaperone hypa	hydrogenase expression/formation protein hype
Photobacterium leiognathi subsp. mandapamensis_Ph.B1	Phosphoreum	GCF_033448005.1	NZ_JAWQHK010000002.1	nd	2	WP_318513630.1	ydiu family protein	2,3_diphosphoglycerate_dependent phosphoglycerate mutase	cystathionine beta_lyase	type ii toxin_antitoxin system rele/pare family toxin	eptA-all	Response Regulator (RR)	Histidine Kinase (HK)	ykgj family cysteine cluster protein	duf1801 domain_containing protein
Photobacterium leiognathi subsp. mandapamensis_Ph.B1	Phosphoreum	GCF_033448005.1	NZ_JAWQHK010000002.1	nd	2	WP_318513515.1	hyad/hybd family hydrogenase maturation endopeptidase	hypothetical protein	aminoglycoside phosphotransferase family protein	gnat family n_acetyltransferase	eptA-all	Response Regulator (RR)	histidine kinase dimerization/phospho_acceptor domain_containing protein	hydrogenase maturation nickel metallochaperone hypa	hydrogenase expression/formation protein hype
Photobacterium leiognathi subsp. mandapamensis_Ph.BB1	Phosphoreum	GCF_033447965.1	NZ_JAWQHN010000002.1	nd	2	WP_318416985.1	ydiu family protein	2,3_diphosphoglycerate_dependent phosphoglycerate mutase	cystathionine beta_lyase	type ii toxin_antitoxin system rele/pare family toxin	eptA-all	Response Regulator (RR)	Histidine Kinase (HK)	ykgj family cysteine cluster protein	hypothetical protein
Photobacterium leiognathi subsp. mandapamensis_Ph.BB1	Phosphoreum	GCF_033447965.1	NZ_JAWQHN010000002.1	nd	2	WP_318416569.1	hyad/hybd family hydrogenase maturation endopeptidase	hypothetical protein	aminoglycoside phosphotransferase family protein	gnat family n_acetyltransferase	eptA-all	Response Regulator (RR)	histidine kinase dimerization/phospho_acceptor domain_containing protein	hydrogenase maturation nickel metallochaperone hypa	hydrogenase expression/formation protein hype
Photobacterium leiognathi subsp. mandapamensis_Ph.BB2	Phosphoreum	GCF_033447945.1	NZ_JAWQHN010000002.1	nd	2	WP_318416985.1	ydiu family protein	2,3_diphosphoglycerate_dependent phosphoglycerate mutase	cystathionine beta_lyase	type ii toxin_antitoxin system rele/pare family toxin	eptA-all	Response Regulator (RR)	Histidine Kinase (HK)	ykgj family cysteine cluster protein	hypothetical protein
Photobacterium leiognathi subsp. mandapamensis_Ph.BB2	Phosphoreum	GCF_033447945.1	NZ_JAWQHN010000002.1	nd	2	WP_318416569.1	hyad/hybd family hydrogenase maturation endopeptidase	hypothetical protein	aminoglycoside phosphotransferase family protein	gnat family n_acetyltransferase	eptA-all	Response Regulator (RR)	histidine kinase dimerization/phospho_acceptor domain_containing protein	hydrogenase maturation nickel metallochaperone hypa	hydrogenase expression/formation protein hype
Photobacterium leiognathi subsp. mandapamensis_Ph.C	Phosphoreum	GCF_033447905.1	NZ_JAWQHO010000007.1	nd	1	WP_318511843.1	hyad/hybd family hydrogenase maturation endopeptidase	hypothetical protein	aminoglycoside phosphotransferase family protein	gnat family n_acetyltransferase	eptA-all	Response Regulator (RR)	histidine kinase dimerization/phospho_acceptor domain_containing protein	hydrogenase maturation nickel metallochaperone hypa	hydrogenase expression/formation protein hype
Photobacterium leiognathi subsp. mandapamensis_Ph.CC	Phosphoreum	GCF_033447885.1	NZ_JAWQHP010000002.1	nd	2	WP_318458847.1	ydiu family protein	2,3_diphosphoglycerate_dependent phosphoglycerate mutase	cystathionine beta_lyase	type ii toxin_antitoxin system rele/pare family toxin	eptA-all	Response Regulator (RR)	Histidine Kinase (HK)	ykgj family cysteine cluster protein	txe/yoeb family addiction module toxin
Photobacterium leiognathi subsp. mandapamensis_Ph.CC	Phosphoreum	GCF_033447885.1	NZ_JAWQHP010000002.1	nd	2	WP_318458972.1	hyad/hybd family hydrogenase maturation endopeptidase	hypothetical protein	aminoglycoside phosphotransferase family protein	gnat family n_acetyltransferase	eptA-all	Response Regulator (RR)	histidine kinase dimerization/phospho_acceptor domain_containing protein	hydrogenase maturation nickel metallochaperone hypa	hydrogenase expression/formation protein hype
Photobacterium leiognathi subsp. mandapamensis_Ph.D	Phosphoreum	GCF_033447925.1	NZ_JAWQHQ010000004.1	nd	2	WP_305370690.1	ydiu family protein	2,3_diphosphoglycerate_dependent phosphoglycerate mutase	cystathionine beta_lyase	type ii toxin_antitoxin system rele/pare family toxin	eptA-all	Response Regulator (RR)	Histidine Kinase (HK)	ykgj family cysteine cluster protein	type ii toxin_antitoxin system prevent_host_death family antitoxin
Photobacterium leiognathi subsp. mandapamensis_Ph.D	Phosphoreum	GCF_033447925.1	NZ_JAWQHQ010000007.1	nd	2	WP_305370837.1	hyad/hybd family hydrogenase maturation endopeptidase	hypothetical protein	aminoglycoside phosphotransferase family protein	gnat family n_acetyltransferase	eptA-all	Response Regulator (RR)	histidine kinase dimerization/phospho_acceptor domain_containing protein	hydrogenase maturation nickel metallochaperone hypa	hydrogenase expression/formation protein hype
Photobacterium leiognathi subsp. mandapamensis_Ph.DD1	Phosphoreum	GCF_033447865.1	NZ_JAWQHR010000004.1	nd	2	WP_318486822.1	ydiu family protein	2,3_diphosphoglycerate_dependent phosphoglycerate mutase	cystathionine beta_lyase	type ii toxin_antitoxin system rele/pare family toxin	eptA-all	Response Regulator (RR)	Histidine Kinase (HK)	ykgj family cysteine cluster protein	type ii toxin_antitoxin system prevent_host_death family antitoxin
Photobacterium leiognathi subsp. mandapamensis_Ph.DD1	Phosphoreum	GCF_033447865.1	NZ_JAWQHR010000010.1	nd	2	WP_318487787.1	hyad/hybd family hydrogenase maturation endopeptidase	hypothetical protein	aminoglycoside phosphotransferase family protein	gnat family n_acetyltransferase	eptA-all	Response Regulator (RR)	histidine kinase dimerization/phospho_acceptor domain_containing protein	hydrogenase maturation nickel metallochaperone hypa	hydrogenase expression/formation protein hype
Photobacterium leiognathi subsp. mandapamensis_Ph.DD2	Phosphoreum	GCF_033458845.1	NZ_JAWQHR010000004.1	nd	2	WP_318486822.1	ydiu family protein	2,3_diphosphoglycerate_dependent phosphoglycerate mutase	cystathionine beta_lyase	type ii toxin_antitoxin system rele/pare family toxin	eptA-all	Response Regulator (RR)	Histidine Kinase (HK)	ykgj family cysteine cluster protein	type ii toxin_antitoxin system prevent_host_death family antitoxin
Photobacterium leiognathi subsp. mandapamensis_Ph.DD2	Phosphoreum	GCF_033458845.1	NZ_JAWQHR010000010.1	nd	2	WP_318487787.1	hyad/hybd family hydrogenase maturation endopeptidase	hypothetical protein	aminoglycoside phosphotransferase family protein	gnat family n_acetyltransferase	eptA-all	Response Regulator (RR)	histidine kinase dimerization/phospho_acceptor domain_containing protein	hydrogenase maturation nickel metallochaperone hypa	hydrogenase expression/formation protein hype
Photobacterium leiognathi subsp. mandapamensis_Ph.E	Phosphoreum	GCF_033447845.1	NZ_JAWQIR010000004.1	nd	2	WP_318400902.1	ydiu family protein	2,3_diphosphoglycerate_dependent phosphoglycerate mutase	cystathionine beta_lyase	type ii toxin_antitoxin system rele/pare family toxin	eptA-all	Response Regulator (RR)	Histidine Kinase (HK)	ykgj family cysteine cluster protein	duf6157 family protein
Photobacterium leiognathi subsp. mandapamensis_Ph.E	Phosphoreum	GCF_033447845.1	NZ_JAWQIR010000009.1	nd	2	WP_318402046.1	hyad/hybd family hydrogenase maturation endopeptidase	hypothetical protein	aminoglycoside phosphotransferase family protein	gnat family n_acetyltransferase	eptA-all	Response Regulator (RR)	histidine kinase dimerization/phospho_acceptor domain_containing protein	hydrogenase maturation nickel metallochaperone hypa	hydrogenase expression/formation protein hype
Photobacterium leiognathi subsp. mandapamensis_Ph.EE	Phosphoreum	GCF_033447825.1	NZ_JAWQHU010000001.1	nd	1	WP_318456995.1	aminotransferase class iv	lysr substrate_binding domain_containing protein	aminoglycoside phosphotransferase family protein	gnat family n_acetyltransferase	eptA-all	Response Regulator (RR)	histidine kinase dimerization/phospho_acceptor domain_containing protein	hydrogenase maturation nickel metallochaperone hypa	hydrogenase expression/formation protein hype
Photobacterium leiognathi subsp. mandapamensis_Ph.F	Phosphoreum	GCF_033458905.1	NZ_JAWQIF010000004.1	nd	2	WP_318410194.1	ydiu family protein	2,3_diphosphoglycerate_dependent phosphoglycerate mutase	cystathionine beta_lyase	type ii toxin_antitoxin system rele/pare family toxin	eptA-all	Response Regulator (RR)	Histidine Kinase (HK)	ykgj family cysteine cluster protein	type ii toxin_antitoxin system prevent_host_death family antitoxin
Photobacterium leiognathi subsp. mandapamensis_Ph.F	Phosphoreum	GCF_033458905.1	NZ_JAWQHV010000001.1	nd	2	WP_318410531.1	hyad/hybd family hydrogenase maturation endopeptidase	hypothetical protein	aminoglycoside phosphotransferase family protein	gnat family n_acetyltransferase	eptA-all	Response Regulator (RR)	histidine kinase dimerization/phospho_acceptor domain_containing protein	hydrogenase maturation nickel metallochaperone hypa	hydrogenase expression/formation protein hype
Photobacterium leiognathi subsp. mandapamensis_Ph.FF	Phosphoreum	GCF_033447785.1	NZ_JAWQHW010000001.1	nd	2	WP_318509567.1	ydiu family protein	2,3_diphosphoglycerate_dependent phosphoglycerate mutase	cystathionine beta_lyase	type ii toxin_antitoxin system rele/pare family toxin	eptA-all	Response Regulator (RR)	Histidine Kinase (HK)	ykgj family cysteine cluster protein	hypothetical protein
Photobacterium leiognathi subsp. mandapamensis_Ph.FF	Phosphoreum	GCF_033447785.1	NZ_JAWQHW010000008.1	nd	2	WP_318510603.1	hyad/hybd family hydrogenase maturation endopeptidase	hypothetical protein	aminoglycoside phosphotransferase family protein	gnat family n_acetyltransferase	eptA-all	Response Regulator (RR)	histidine kinase dimerization/phospho_acceptor domain_containing protein	hydrogenase maturation nickel metallochaperone hypa	hydrogenase expression/formation protein hype
Photobacterium leiognathi subsp. mandapamensis_Ph.G	Phosphoreum	GCF_033447755.1	NZ_JAWQHX010000002.1	nd	2	WP_318455576.1	ydiu family protein	2,3_diphosphoglycerate_dependent phosphoglycerate mutase	cystathionine beta_lyase	type ii toxin_antitoxin system rele/pare family toxin	eptA-all	Response Regulator (RR)	Histidine Kinase (HK)	ykgj family cysteine cluster protein	duf1801 domain_containing protein
Photobacterium leiognathi subsp. mandapamensis_Ph.G	Phosphoreum	GCF_033447755.1	NZ_JAWQHX010000002.1	nd	2	WP_318455699.1	hyad/hybd family hydrogenase maturation endopeptidase	hypothetical protein	aminoglycoside phosphotransferase family protein	gnat family n_acetyltransferase	eptA-all	Response Regulator (RR)	histidine kinase dimerization/phospho_acceptor domain_containing protein	hydrogenase maturation nickel metallochaperone hypa	hydrogenase expression/formation protein hype
Photobacterium leiognathi subsp. mandapamensis_Ph.GG	Phosphoreum	GCF_033447745.1	NZ_JAWQHY010000002.1	nd	2	WP_318481157.1	ydiu family protein	2,3_diphosphoglycerate_dependent phosphoglycerate mutase	cystathionine beta_lyase	type ii toxin_antitoxin system rele/pare family toxin	eptA-all	Response Regulator (RR)	Histidine Kinase (HK)	ykgj family cysteine cluster protein	hypothetical protein
Photobacterium leiognathi subsp. mandapamensis_Ph.GG	Phosphoreum	GCF_033447745.1	NZ_JAWQHY010000002.1	nd	2	WP_318480924.1	hyad/hybd family hydrogenase maturation endopeptidase	hypothetical protein	aminoglycoside phosphotransferase family protein	gnat family n_acetyltransferase	eptA-all	Response Regulator (RR)	histidine kinase dimerization/phospho_acceptor domain_containing protein	hydrogenase maturation nickel metallochaperone hypa	hydrogenase expression/formation protein hype
Photobacterium leiognathi subsp. mandapamensis_Ph.HH	Phosphoreum	GCF_033447985.1	NZ_JAWQHL010000001.1	nd	2	WP_318460234.1	ydiu family protein	2,3_diphosphoglycerate_dependent phosphoglycerate mutase	cystathionine beta_lyase	type ii toxin_antitoxin system rele/pare family toxin	eptA-all	Response Regulator (RR)	Histidine Kinase (HK)	ykgj family cysteine cluster protein	type ii toxin_antitoxin system prevent_host_death family antitoxin
Photobacterium leiognathi subsp. mandapamensis_Ph.HH	Phosphoreum	GCF_033447985.1	NZ_JAWQHL010000006.1	nd	2	WP_318460008.1	hyad/hybd family hydrogenase maturation endopeptidase	hypothetical protein	aminoglycoside phosphotransferase family protein	gnat family n_acetyltransferase	eptA-all	Response Regulator (RR)	histidine kinase dimerization/phospho_acceptor domain_containing protein	hydrogenase maturation nickel metallochaperone hypa	hydrogenase expression/formation protein hype
Photobacterium leiognathi subsp. mandapamensis_Ph.I	Phosphoreum	GCF_033447695.1	NZ_JAWQIF010000004.1	nd	2	WP_318410194.1	ydiu family protein	2,3_diphosphoglycerate_dependent phosphoglycerate mutase	cystathionine beta_lyase	type ii toxin_antitoxin system rele/pare family toxin	eptA-all	Response Regulator (RR)	Histidine Kinase (HK)	ykgj family cysteine cluster protein	type ii toxin_antitoxin system prevent_host_death family antitoxin
Photobacterium leiognathi subsp. mandapamensis_Ph.I	Phosphoreum	GCF_033447695.1	NZ_JAWQHV010000001.1	nd	2	WP_318410531.1	hyad/hybd family hydrogenase maturation endopeptidase	hypothetical protein	aminoglycoside phosphotransferase family protein	gnat family n_acetyltransferase	eptA-all	Response Regulator (RR)	histidine kinase dimerization/phospho_acceptor domain_containing protein	hydrogenase maturation nickel metallochaperone hypa	hydrogenase expression/formation protein hype
Photobacterium leiognathi subsp. mandapamensis_Ph.K	Phosphoreum	GCF_033447665.1	NZ_JAWQIC010000001.1	nd	2	WP_318453104.1	ydiu family protein	2,3_diphosphoglycerate_dependent phosphoglycerate mutase	cystathionine beta_lyase	type ii toxin_antitoxin system rele/pare family toxin	eptA-all	Response Regulator (RR)	Histidine Kinase (HK)	ykgj family cysteine cluster protein	oxidoreductase
Photobacterium leiognathi subsp. mandapamensis_Ph.K	Phosphoreum	GCF_033447665.1	NZ_JAWQIC010000007.1	nd	2	WP_318454373.1	hyad/hybd family hydrogenase maturation endopeptidase	hypothetical protein	aminoglycoside phosphotransferase family protein	gnat family n_acetyltransferase	eptA-all	Response Regulator (RR)	histidine kinase dimerization/phospho_acceptor domain_containing protein	hydrogenase maturation nickel metallochaperone hypa	hydrogenase expression/formation protein hype
Photobacterium leiognathi subsp. mandapamensis_Ph.L	Phosphoreum	GCF_033447645.1	NZ_JAWQID010000004.1	nd	2	WP_318477827.1	ydiu family protein	2,3_diphosphoglycerate_dependent phosphoglycerate mutase	cystathionine beta_lyase	type ii toxin_antitoxin system rele/pare family toxin	eptA-all	Response Regulator (RR)	Histidine Kinase (HK)	ykgj family cysteine cluster protein	hypothetical protein
Photobacterium leiognathi subsp. mandapamensis_Ph.L	Phosphoreum	GCF_033447645.1	NZ_JAWQID010000004.1	nd	2	WP_318478067.1	hyad/hybd family hydrogenase maturation endopeptidase	hypothetical protein	aminoglycoside phosphotransferase family protein	gnat family n_acetyltransferase	eptA-all	Response Regulator (RR)	histidine kinase dimerization/phospho_acceptor domain_containing protein	hydrogenase maturation nickel metallochaperone hypa	hydrogenase expression/formation protein hype
Photobacterium leiognathi subsp. mandapamensis_Ph.M	Phosphoreum	GCF_033447605.1	NZ_JAWQIE010000001.1	nd	2	WP_318449675.1	ydiu family protein	2,3_diphosphoglycerate_dependent phosphoglycerate mutase	cystathionine beta_lyase	type ii toxin_antitoxin system rele/pare family toxin	eptA-all	Response Regulator (RR)	Histidine Kinase (HK)	ykgj family cysteine cluster protein	type ii toxin_antitoxin system prevent_host_death family antitoxin
Photobacterium leiognathi subsp. mandapamensis_Ph.M	Phosphoreum	GCF_033447605.1	NZ_JAWQIE010000001.1	nd	2	WP_318449915.1	ni/fe_hydrogenase, b_type cytochrome subunit	hyad/hybd family hydrogenase maturation endopeptidase	hypothetical protein	gnat family n_acetyltransferase	eptA-all	Response Regulator (RR)	histidine kinase dimerization/phospho_acceptor domain_containing protein	hydrogenase maturation nickel metallochaperone hypa	hydrogenase expression/formation protein hype
Photobacterium leiognathi subsp. mandapamensis_Ph.N	Phosphoreum	GCF_033447585.1	NZ_JAWQIF010000004.1	nd	2	WP_318410194.1	ydiu family protein	2,3_diphosphoglycerate_dependent phosphoglycerate mutase	cystathionine beta_lyase	type ii toxin_antitoxin system rele/pare family toxin	eptA-all	Response Regulator (RR)	Histidine Kinase (HK)	ykgj family cysteine cluster protein	hypothetical protein
Photobacterium leiognathi subsp. mandapamensis_Ph.N	Phosphoreum	GCF_033447585.1	NZ_JAWQIF010000004.1	nd	2	WP_318503372.1	hyad/hybd family hydrogenase maturation endopeptidase	hypothetical protein	aminoglycoside phosphotransferase family protein	gnat family n_acetyltransferase	eptA-all	Response Regulator (RR)	histidine kinase dimerization/phospho_acceptor domain_containing protein	hydrogenase maturation nickel metallochaperone hypa	hydrogenase expression/formation protein hype
Photobacterium leiognathi subsp. mandapamensis_Ph.O	Phosphoreum	GCF_033447615.1	NZ_JAWQIG010000002.1	nd	2	WP_318474563.1	ydiu family protein	2,3_diphosphoglycerate_dependent phosphoglycerate mutase	cystathionine beta_lyase	type ii toxin_antitoxin system rele/pare family toxin	eptA-all	Response Regulator (RR)	Histidine Kinase (HK)	ykgj family cysteine cluster protein	hypothetical protein
Photobacterium leiognathi subsp. mandapamensis_Ph.O	Phosphoreum	GCF_033447615.1	NZ_JAWQIG010000002.1	nd	2	WP_318474340.1	hyad/hybd family hydrogenase maturation endopeptidase	hypothetical protein	aminoglycoside phosphotransferase family protein	gnat family n_acetyltransferase	eptA-all	Response Regulator (RR)	histidine kinase dimerization/phospho_acceptor domain_containing protein	hydrogenase maturation nickel metallochaperone hypa	hydrogenase expression/formation protein hype
Photobacterium leiognathi subsp. mandapamensis_Ph.P	Phosphoreum	GCF_033447565.1	NZ_JAWQIH010000001.1	nd	2	WP_318445971.1	ydiu family protein	2,3_diphosphoglycerate_dependent phosphoglycerate mutase	cystathionine beta_lyase	type ii toxin_antitoxin system rele/pare family toxin	eptA-all	Response Regulator (RR)	Histidine Kinase (HK)	ykgj family cysteine cluster protein	type ii toxin_antitoxin system prevent_host_death family antitoxin
Photobacterium leiognathi subsp. mandapamensis_Ph.P	Phosphoreum	GCF_033447565.1	NZ_JAWQIH010000001.1	nd	2	WP_318445852.1	hyad/hybd family hydrogenase maturation endopeptidase	hypothetical protein	aminoglycoside phosphotransferase family protein	gnat family n_acetyltransferase	eptA-all	Response Regulator (RR)	histidine kinase dimerization/phospho_acceptor domain_containing protein	hydrogenase maturation nickel metallochaperone hypa	hydrogenase expression/formation protein hype
Photobacterium leiognathi subsp. mandapamensis_Ph.Q	Phosphoreum	GCF_033447545.1	NZ_JAWQIH010000001.1	nd	2	WP_318445971.1	ydiu family protein	2,3_diphosphoglycerate_dependent phosphoglycerate mutase	cystathionine beta_lyase	type ii toxin_antitoxin system rele/pare family toxin	eptA-all	Response Regulator (RR)	Histidine Kinase (HK)	ykgj family cysteine cluster protein	type ii toxin_antitoxin system prevent_host_death family antitoxin
Photobacterium leiognathi subsp. mandapamensis_Ph.Q	Phosphoreum	GCF_033447545.1	NZ_JAWQIH010000001.1	nd	2	WP_318445852.1	hyad/hybd family hydrogenase maturation endopeptidase	hypothetical protein	aminoglycoside phosphotransferase family protein	gnat family n_acetyltransferase	eptA-all	Response Regulator (RR)	histidine kinase dimerization/phospho_acceptor domain_containing protein	hydrogenase maturation nickel metallochaperone hypa	hydrogenase expression/formation protein hype
Photobacterium leiognathi subsp. mandapamensis_Ph.R1	Phosphoreum	GCF_033447505.1	NZ_JAWQIK010000001.1	nd	2	WP_318404581.1	ydiu family protein	2,3_diphosphoglycerate_dependent phosphoglycerate mutase	cystathionine beta_lyase	type ii toxin_antitoxin system rele/pare family toxin	eptA-all	Response Regulator (RR)	Histidine Kinase (HK)	ykgj family cysteine cluster protein	type ii toxin_antitoxin system prevent_host_death family antitoxin
Photobacterium leiognathi subsp. mandapamensis_Ph.R1	Phosphoreum	GCF_033447505.1	NZ_JAWQIK010000001.1	nd	2	WP_318404958.1	hyad/hybd family hydrogenase maturation endopeptidase	hypothetical protein	aminoglycoside phosphotransferase family protein	gnat family n_acetyltransferase	eptA-all	Response Regulator (RR)	histidine kinase dimerization/phospho_acceptor domain_containing protein	hydrogenase maturation nickel metallochaperone hypa	hydrogenase expression/formation protein hype
Photobacterium leiognathi subsp. mandapamensis_Ph.R2	Phosphoreum	GCF_033447495.1	NZ_JAWQIK010000001.1	nd	2	WP_318404581.1	ydiu family protein	2,3_diphosphoglycerate_dependent phosphoglycerate mutase	cystathionine beta_lyase	type ii toxin_antitoxin system rele/pare family toxin	eptA-all	Response Regulator (RR)	Histidine Kinase (HK)	ykgj family cysteine cluster protein	type ii toxin_antitoxin system prevent_host_death family antitoxin
Photobacterium leiognathi subsp. mandapamensis_Ph.R2	Phosphoreum	GCF_033447495.1	NZ_JAWQIK010000001.1	nd	2	WP_318404958.1	hyad/hybd family hydrogenase maturation endopeptidase	hypothetical protein	aminoglycoside phosphotransferase family protein	gnat family n_acetyltransferase	eptA-all	Response Regulator (RR)	histidine kinase dimerization/phospho_acceptor domain_containing protein	hydrogenase maturation nickel metallochaperone hypa	hydrogenase expression/formation protein hype
Photobacterium leiognathi subsp. mandapamensis_Ph.S	Phosphoreum	GCF_033447465.1	NZ_JAWQIL010000001.1	nd	2	WP_318443133.1	ydiu family protein	2,3_diphosphoglycerate_dependent phosphoglycerate mutase	cystathionine beta_lyase	type ii toxin_antitoxin system rele/pare family toxin	eptA-all	Response Regulator (RR)	Histidine Kinase (HK)	ykgj family cysteine cluster protein	hypothetical protein
Photobacterium leiognathi subsp. mandapamensis_Ph.S	Phosphoreum	GCF_033447465.1	NZ_JAWQIL010000001.1	nd	2	WP_318442904.1	hyad/hybd family hydrogenase maturation endopeptidase	hypothetical protein	aminoglycoside phosphotransferase family protein	gnat family n_acetyltransferase	eptA-all	Response Regulator (RR)	histidine kinase dimerization/phospho_acceptor domain_containing protein	hydrogenase maturation nickel metallochaperone hypa	hydrogenase expression/formation protein hype
Photobacterium leiognathi subsp. mandapamensis_Ph.T	Phosphoreum	GCF_033447445.1	NZ_JAWQIM010000001.1	nd	2	WP_318467772.1	ydiu family protein	2,3_diphosphoglycerate_dependent phosphoglycerate mutase	cystathionine beta_lyase	type ii toxin_antitoxin system rele/pare family toxin	eptA-all	Response Regulator (RR)	Histidine Kinase (HK)	ykgj family cysteine cluster protein	hypothetical protein
Photobacterium leiognathi subsp. mandapamensis_Ph.T	Phosphoreum	GCF_033447445.1	NZ_JAWQIM010000001.1	nd	2	WP_318467931.1	hyad/hybd family hydrogenase maturation endopeptidase	hypothetical protein	aminoglycoside phosphotransferase family protein	gnat family n_acetyltransferase	eptA-all	Response Regulator (RR)	histidine kinase dimerization/phospho_acceptor domain_containing protein	hydrogenase maturation nickel metallochaperone hypa	hydrogenase expression/formation protein hype
Photobacterium leiognathi subsp. mandapamensis_Ph.V	Phosphoreum	GCF_033447385.1	NZ_JAWQHL010000001.1	nd	2	WP_318460234.1	ydiu family protein	2,3_diphosphoglycerate_dependent phosphoglycerate mutase	cystathionine beta_lyase	type ii toxin_antitoxin system rele/pare family toxin	eptA-all	Response Regulator (RR)	Histidine Kinase (HK)	ykgj family cysteine cluster protein	type ii toxin_antitoxin system prevent_host_death family antitoxin
Photobacterium leiognathi subsp. mandapamensis_Ph.V	Phosphoreum	GCF_033447385.1	NZ_JAWQHL010000006.1	nd	2	WP_318460008.1	hyad/hybd family hydrogenase maturation endopeptidase	hypothetical protein	aminoglycoside phosphotransferase family protein	gnat family n_acetyltransferase	eptA-all	Response Regulator (RR)	histidine kinase dimerization/phospho_acceptor domain_containing protein	hydrogenase maturation nickel metallochaperone hypa	hydrogenase expression/formation protein hype
Photobacterium leiognathi subsp. mandapamensis_Ph.W1	Phosphoreum	GCF_033447415.1	NZ_JAWQIQ010000002.1	nd	2	WP_318463273.1	ydiu family protein	2,3_diphosphoglycerate_dependent phosphoglycerate mutase	cystathionine beta_lyase	type ii toxin_antitoxin system rele/pare family toxin	eptA-all	Response Regulator (RR)	Histidine Kinase (HK)	ykgj family cysteine cluster protein	type ii toxin_antitoxin system prevent_host_death family antitoxin
Photobacterium leiognathi subsp. mandapamensis_Ph.W1	Phosphoreum	GCF_033447415.1	NZ_JAWQIQ010000002.1	nd	2	WP_318462840.1	hyad/hybd family hydrogenase maturation endopeptidase	hypothetical protein	aminoglycoside phosphotransferase family protein	gnat family n_acetyltransferase	eptA-all	Response Regulator (RR)	histidine kinase dimerization/phospho_acceptor domain_containing protein	hydrogenase maturation nickel metallochaperone hypa	hydrogenase expression/formation protein hype
Photobacterium leiognathi subsp. mandapamensis_Ph.W2	Phosphoreum	GCF_033447345.1	NZ_JAWQIQ010000002.1	nd	2	WP_318463273.1	ydiu family protein	2,3_diphosphoglycerate_dependent phosphoglycerate mutase	cystathionine beta_lyase	type ii toxin_antitoxin system rele/pare family toxin	eptA-all	Response Regulator (RR)	Histidine Kinase (HK)	ykgj family cysteine cluster protein	type ii toxin_antitoxin system prevent_host_death family antitoxin
Photobacterium leiognathi subsp. mandapamensis_Ph.W2	Phosphoreum	GCF_033447345.1	NZ_JAWQIQ010000002.1	nd	2	WP_318462840.1	hyad/hybd family hydrogenase maturation endopeptidase	hypothetical protein	aminoglycoside phosphotransferase family protein	gnat family n_acetyltransferase	eptA-all	Response Regulator (RR)	histidine kinase dimerization/phospho_acceptor domain_containing protein	hydrogenase maturation nickel metallochaperone hypa	hydrogenase expression/formation protein hype
Photobacterium leiognathi subsp. mandapamensis_Ph.X	Phosphoreum	GCF_033447395.1	NZ_JAWQIR010000004.1	nd	2	WP_318400902.1	ydiu family protein	2,3_diphosphoglycerate_dependent phosphoglycerate mutase	cystathionine beta_lyase	type ii toxin_antitoxin system rele/pare family toxin	eptA-all	Response Regulator (RR)	Histidine Kinase (HK)	ykgj family cysteine cluster protein	duf6157 family protein
Photobacterium leiognathi subsp. mandapamensis_Ph.X	Phosphoreum	GCF_033447395.1	NZ_JAWQIR010000009.1	nd	2	WP_318402046.1	hyad/hybd family hydrogenase maturation endopeptidase	hypothetical protein	aminoglycoside phosphotransferase family protein	gnat family n_acetyltransferase	eptA-all	Response Regulator (RR)	histidine kinase dimerization/phospho_acceptor domain_containing protein	hydrogenase maturation nickel metallochaperone hypa	hydrogenase expression/formation protein hype
Photobacterium leiognathi subsp. mandapamensis_Ph.Y	Phosphoreum	GCF_033447015.1	NZ_JAWQIS010000001.1	nd	2	WP_318434666.1	ydiu family protein	2,3_diphosphoglycerate_dependent phosphoglycerate mutase	cystathionine beta_lyase	type ii toxin_antitoxin system rele/pare family toxin	eptA-all	Response Regulator (RR)	Histidine Kinase (HK)	ykgj family cysteine cluster protein	type ii toxin_antitoxin system prevent_host_death family antitoxin
Photobacterium leiognathi subsp. mandapamensis_Ph.Y	Phosphoreum	GCF_033447015.1	NZ_JAWQIS010000006.1	nd	2	WP_318436283.1	hyad/hybd family hydrogenase maturation endopeptidase	hypothetical protein	aminoglycoside phosphotransferase family protein	gnat family n_acetyltransferase	eptA-all	Response Regulator (RR)	histidine kinase dimerization/phospho_acceptor domain_containing protein	hydrogenase maturation nickel metallochaperone hypa	hydrogenase expression/formation protein hype
Photobacterium leiognathi subsp. mandapamensis_Ph.Z1	Phosphoreum	GCF_033447365.1	NZ_JAWQIU010000002.1	nd	1	WP_318441198.1	aminotransferase class iv	lysr substrate_binding domain_containing protein	aminoglycoside phosphotransferase family protein	gnat family n_acetyltransferase	eptA-all	Response Regulator (RR)	histidine kinase dimerization/phospho_acceptor domain_containing protein	hydrogenase maturation nickel metallochaperone hypa	hydrogenase expression/formation protein hype
Photobacterium leiognathi subsp. mandapamensis_Ph.Z2	Phosphoreum	GCF_033446985.1	NZ_JAWQIU010000002.1	nd	1	WP_318441198.1	aminotransferase class iv	lysr substrate_binding domain_containing protein	aminoglycoside phosphotransferase family protein	gnat family n_acetyltransferase	eptA-all	Response Regulator (RR)	histidine kinase dimerization/phospho_acceptor domain_containing protein	hydrogenase maturation nickel metallochaperone hypa	hydrogenase expression/formation protein hype
Photobacterium leiognathi subsp. mandapamensis_PL-721	Phosphoreum	GCF_003026015.1	PYNN01000005.1	contig	2	PSV03159.1	ydiu family protein	2,3_diphosphoglycerate_dependent phosphoglycerate mutase	cystathionine beta_lyase	type ii toxin_antitoxin system rele/pare family toxin	eptA-all	Response Regulator (RR)	Histidine Kinase (HK)	ykgj family cysteine cluster protein	bro family protein
Photobacterium leiognathi subsp. mandapamensis_PL-721	Phosphoreum	GCF_003026015.1	PYNN01000035.1	contig	2	PSU94856.1	hyad/hybd family hydrogenase maturation endopeptidase	hypothetical protein	aminoglycoside phosphotransferase family protein	gnat family n_acetyltransferase	eptA-all	Response Regulator (RR)	histidine kinase dimerization/phospho_acceptor domain_containing protein	hydrogenase maturation nickel metallochaperone hypa	hydrogenase expression/formation protein hype
Photobacterium leiognathi subsp. mandapamensis_Res.4.1	Phosphoreum	GCF_003026055.1	NZ_JAWQGC010000002.1	nd	1	WP_107185058.1	aminotransferase class iv	lysr substrate_binding domain_containing protein	aminoglycoside phosphotransferase family protein	gnat family n_acetyltransferase	eptA-all	Response Regulator (RR)	histidine kinase dimerization/phospho_acceptor domain_containing protein	hydrogenase maturation nickel metallochaperone hypa	hydrogenase expression/formation protein hype
Photobacterium leiognathi subsp. mandapamensis_StJ4.21	Phosphoreum	GCF_030716865.1	NZ_JAWQGY010000001.1	nd	2	WP_305829409.1	ydiu family protein	2,3_diphosphoglycerate_dependent phosphoglycerate mutase	cystathionine beta_lyase	type ii toxin_antitoxin system rele/pare family toxin	eptA-all	Response Regulator (RR)	Histidine Kinase (HK)	ykgj family cysteine cluster protein	type ii toxin_antitoxin system prevent_host_death family antitoxin
Photobacterium leiognathi subsp. mandapamensis_StJ4.21	Phosphoreum	GCF_030716865.1	NZ_JAWQGY010000006.1	nd	2	WP_305829576.1	hyad/hybd family hydrogenase maturation endopeptidase	hypothetical protein	aminoglycoside phosphotransferase family protein	gnat family n_acetyltransferase	eptA-all	Response Regulator (RR)	histidine kinase dimerization/phospho_acceptor domain_containing protein	hydrogenase maturation nickel metallochaperone hypa	hydrogenase expression/formation protein hype
Photobacterium leiognathi subsp. mandapamensis_StJ4.81	Phosphoreum	GCF_030685495.1	NZ_JAWQGV010000002.1	nd	1	WP_305406854.1	hyad/hybd family hydrogenase maturation endopeptidase	hypothetical protein	aminoglycoside phosphotransferase family protein	gnat family n_acetyltransferase	eptA-all	Response Regulator (RR)	histidine kinase dimerization/phospho_acceptor domain_containing protein	hydrogenase maturation nickel metallochaperone hypa	hydrogenase expression/formation protein hype
Photobacterium leiognathi subsp. mandapamensis_StpP1.10	Phosphoreum	GCF_030685415.1	NZ_JAWQHQ010000004.1	nd	2	WP_305370690.1	ydiu family protein	2,3_diphosphoglycerate_dependent phosphoglycerate mutase	cystathionine beta_lyase	type ii toxin_antitoxin system rele/pare family toxin	eptA-all	Response Regulator (RR)	Histidine Kinase (HK)	ykgj family cysteine cluster protein	type ii toxin_antitoxin system prevent_host_death family antitoxin
Photobacterium leiognathi subsp. mandapamensis_StpP1.10	Phosphoreum	GCF_030685415.1	NZ_JAWQHQ010000007.1	nd	2	WP_305370837.1	hyad/hybd family hydrogenase maturation endopeptidase	hypothetical protein	aminoglycoside phosphotransferase family protein	gnat family n_acetyltransferase	eptA-all	Response Regulator (RR)	histidine kinase dimerization/phospho_acceptor domain_containing protein	hydrogenase maturation nickel metallochaperone hypa	hydrogenase expression/formation protein hype
Photobacterium leiognathi subsp. mandapamensis_SV1.1	Phosphoreum	GCF_030685315.1	NZ_JAWQGG010000014.1	nd	1	WP_305454790.1	aminotransferase class iv	lysr substrate_binding domain_containing protein	aminoglycoside phosphotransferase family protein	gnat family n_acetyltransferase	eptA-all	Response Regulator (RR)	histidine kinase dimerization/phospho_acceptor domain_containing protein	hydrogenase maturation nickel metallochaperone hypa	hydrogenase expression/formation protein hype
Photobacterium leiognathi subsp. mandapamensis_SV1.2	Phosphoreum	GCF_030685335.1	NZ_JAWQGG010000014.1	nd	1	WP_305454790.1	aminotransferase class iv	lysr substrate_binding domain_containing protein	aminoglycoside phosphotransferase family protein	gnat family n_acetyltransferase	eptA-all	Response Regulator (RR)	histidine kinase dimerization/phospho_acceptor domain_containing protein	hydrogenase maturation nickel metallochaperone hypa	hydrogenase expression/formation protein hype
Photobacterium leiognathi subsp. mandapamensis_SV5.1	Phosphoreum	GCF_030685295.1	NZ_CP131572.1	nd	2	WP_305415820.1	ydiu family protein	2,3_diphosphoglycerate_dependent phosphoglycerate mutase	cystathionine beta_lyase	type ii toxin_antitoxin system rele/pare family toxin	eptA-all	Response Regulator (RR)	Histidine Kinase (HK)	ykgj family cysteine cluster protein	hypothetical protein
Photobacterium leiognathi subsp. mandapamensis_SV5.1	Phosphoreum	GCF_030685295.1	NZ_CP131572.1	nd	2	WP_305416122.1	hyad/hybd family hydrogenase maturation endopeptidase	hypothetical protein	aminoglycoside phosphotransferase family protein	gnat family n_acetyltransferase	eptA-all	Response Regulator (RR)	histidine kinase dimerization/phospho_acceptor domain_containing protein	hydrogenase maturation nickel metallochaperone hypa	hydrogenase expression/formation protein hype
Photobacterium leiognathi subsp. mandapamensis_svers.1.1	Phosphoreum	GCF_003026785.1	NZ_DF093596.1	nd	2	WP_107182599.1	ydiu family protein	2,3_diphosphoglycerate_dependent phosphoglycerate mutase	cystathionine beta_lyase	type ii toxin_antitoxin system rele/pare family toxin	eptA-all	Response Regulator (RR)	Histidine Kinase (HK)	ykgj family cysteine cluster protein	hypothetical protein
Photobacterium leiognathi subsp. mandapamensis_svers.1.1	Phosphoreum	GCF_003026785.1	NZ_DF093596.1	nd	2	WP_042116942.1	hyad/hybd family hydrogenase maturation endopeptidase	hypothetical protein	aminoglycoside phosphotransferase family protein	gnat family n_acetyltransferase	eptA-all	Response Regulator (RR)	histidine kinase dimerization/phospho_acceptor domain_containing protein	hydrogenase maturation nickel metallochaperone hypa	hydrogenase expression/formation protein hype
Photobacterium leiognathi_ATCC 25521	Phosphoreum	GCF_000950415.1	NZ_JZSK01000003.1	contig	2	WP_237156728.1	ydiu family protein	2,3_diphosphoglycerate_dependent phosphoglycerate mutase	cystathionine beta_lyase	type ii toxin_antitoxin system rele/pare family toxin	eptA-all	Response Regulator (RR)	Histidine Kinase (HK)	ykgj family cysteine cluster protein	duf1801 domain_containing protein
Photobacterium leiognathi_ATCC 25521	Phosphoreum	GCF_000950415.1	NZ_JZSK01000005.1	contig	2	WP_107229589.1	hyad/hybd family hydrogenase maturation endopeptidase	hypothetical protein	aminoglycoside phosphotransferase family protein	gnat family n_acetyltransferase	eptA-all	Response Regulator (RR)	histidine kinase dimerization/phospho_acceptor domain_containing protein	hydrogenase maturation nickel metallochaperone hypa	hydrogenase expression/formation protein hype
Photobacterium leiognathi_ATCC 25521	Phosphoreum	GCF_030685535.1	NZ_CP131601.1	chr1	2	WP_305424068.1	ydiu family protein	2,3_diphosphoglycerate_dependent phosphoglycerate mutase	cystathionine beta_lyase	type ii toxin_antitoxin system rele/pare family toxin	eptA-all	Response Regulator (RR)	Histidine Kinase (HK)	ykgj family cysteine cluster protein	duf1801 domain_containing protein
Photobacterium leiognathi_ATCC 25521	Phosphoreum	GCF_030685535.1	NZ_JZSK01000005.1	contig	2	WP_107229589.1	hyad/hybd family hydrogenase maturation endopeptidase	hypothetical protein	aminoglycoside phosphotransferase family protein	gnat family n_acetyltransferase	eptA-all	Response Regulator (RR)	histidine kinase dimerization/phospho_acceptor domain_containing protein	hydrogenase maturation nickel metallochaperone hypa	hydrogenase expression/formation protein hype
Photobacterium leiognathi_ATCC 25521	Phosphoreum	GCF_003026235.1	NZ_JZSK01000003.1	contig	2	WP_237156728.1	ydiu family protein	2,3_diphosphoglycerate_dependent phosphoglycerate mutase	cystathionine beta_lyase	type ii toxin_antitoxin system rele/pare family toxin	eptA-all	Response Regulator (RR)	Histidine Kinase (HK)	ykgj family cysteine cluster protein	duf1801 domain_containing protein
Photobacterium leiognathi_ATCC 25521	Phosphoreum	GCF_003026235.1	NZ_JZSK01000005.1	contig	2	WP_107229589.1	hyad/hybd family hydrogenase maturation endopeptidase	hypothetical protein	aminoglycoside phosphotransferase family protein	gnat family n_acetyltransferase	eptA-all	Response Regulator (RR)	histidine kinase dimerization/phospho_acceptor domain_containing protein	hydrogenase maturation nickel metallochaperone hypa	hydrogenase expression/formation protein hype
Photobacterium leiognathi_ATCC 33979	Phosphoreum	GCF_003026315.1	PYOJ01000001.1	nd	2	PSV93846.1	ydiu family protein	2,3_diphosphoglycerate_dependent phosphoglycerate mutase	cystathionine beta_lyase	type ii toxin_antitoxin system rele/pare family toxin	eptA-all	Response Regulator (RR)	Histidine Kinase (HK)	ykgj family cysteine cluster protein	hypothetical protein
Photobacterium leiognathi_ATCC 33979	Phosphoreum	GCF_003026315.1	PYOJ01000009.1	nd	2	PSV90326.1	hyad/hybd family hydrogenase maturation endopeptidase	hypothetical protein	aminoglycoside phosphotransferase family protein	gnat family n_acetyltransferase	eptA-all	Response Regulator (RR)	histidine kinase dimerization/phospho_acceptor domain_containing protein	hydrogenase maturation nickel metallochaperone hypa	hydrogenase expression/formation protein hype
Photobacterium leiognathi_CUB1	Phosphoreum	GCF_001557755.1	NZ_LNRC01000012.1	nd	2	WP_155643215.1	ydiu family protein	2,3_diphosphoglycerate_dependent phosphoglycerate mutase	cystathionine beta_lyase	type ii toxin_antitoxin system rele/pare family toxin	eptA-all	Response Regulator (RR)	Histidine Kinase (HK)	ykgj family cysteine cluster protein	txe/yoeb family addiction module toxin
Photobacterium leiognathi_CUB1	Phosphoreum	GCF_001557755.1	NZ_LNRA01000006.1	nd	2	WP_155643194.1	aminotransferase class iv	lysr substrate_binding domain_containing protein	aminoglycoside phosphotransferase family protein	gnat family n_acetyltransferase	eptA-all	Response Regulator (RR)	histidine kinase dimerization/phospho_acceptor domain_containing protein	hydrogenase maturation nickel metallochaperone hypa	hydrogenase expression/formation protein hype
Photobacterium leiognathi_JS01	Phosphoreum	GCF_002631085.1	NZ_PDNH02000003.1	nd	2	WP_144447804.1	ni/fe_hydrogenase, b_type cytochrome subunit	hyad/hybd family hydrogenase maturation endopeptidase	aminoglycoside phosphotransferase family protein	gnat family n_acetyltransferase	eptA-all	histidine kinase dimerization/phospho_acceptor domain_containing protein	hydrogenase maturation nickel metallochaperone hypa	hydrogenase expression/formation protein hype	hydrogenase formation protein hypd
Photobacterium leiognathi_JS01	Phosphoreum	GCF_002631085.1	NZ_PDNH02000003.1	nd	2	WP_144447912.1	hypothetical protein	ydiu family protein	2,3_diphosphoglycerate_dependent phosphoglycerate mutase	cystathionine beta_lyase	eptA-all	ykgj family cysteine cluster protein	txe/yoeb family addiction module toxin	type ii toxin_antitoxin system prevent_host_death family antitoxin	merr family transcriptional regulator
Photobacterium leiognathi_ljone10.1	Phosphoreum	GCF_030716965.1	NZ_JAUZMQ010000001.1	contig	2	WP_305815386.1	ydiu family protein	2,3_diphosphoglycerate_dependent phosphoglycerate mutase	cystathionine beta_lyase	type ii toxin_antitoxin system rele/pare family toxin	eptA-all	Response Regulator (RR)	Histidine Kinase (HK)	ykgj family cysteine cluster protein	txe/yoeb family addiction module toxin
Photobacterium leiognathi_ljone10.1	Phosphoreum	GCF_030716965.1	NZ_JAWQGO010000006.1	nd	2	WP_305815505.1	ni/fe_hydrogenase, b_type cytochrome subunit	hyad/hybd family hydrogenase maturation endopeptidase	hypothetical protein	gnat family n_acetyltransferase	eptA-all	Response Regulator (RR)	histidine kinase dimerization/phospho_acceptor domain_containing protein	hydrogenase maturation nickel metallochaperone hypa	hydrogenase expression/formation protein hype
Photobacterium leiognathi_LN-I.1	Phosphoreum	GCF_030716875.1	NZ_JAUZMO010000001.1	contig	2	WP_305841794.1	ydiu family protein	2,3_diphosphoglycerate_dependent phosphoglycerate mutase	cystathionine beta_lyase	type ii toxin_antitoxin system rele/pare family toxin	eptA-all	Response Regulator (RR)	Histidine Kinase (HK)	transposase	transposase
Photobacterium leiognathi_LN-I.1	Phosphoreum	GCF_030716875.1	NZ_JAUZMO010000001.1	contig	2	WP_305841939.1	hyad/hybd family hydrogenase maturation endopeptidase	hypothetical protein	aminoglycoside phosphotransferase family protein	gnat family n_acetyltransferase	eptA-all	Response Regulator (RR)	histidine kinase dimerization/phospho_acceptor domain_containing protein	hydrogenase maturation nickel metallochaperone hypa	hydrogenase expression/formation protein hype
Photobacterium leiognathi_Ph2	Phosphoreum	GCF_022129615.1	JADQAT010000054.1	nd	2	MCG3887260.1	ydiu family protein	2,3_diphosphoglycerate_dependent phosphoglycerate mutase	cystathionine beta_lyase	type ii toxin_antitoxin system rele/pare family toxin	eptA-all	Response Regulator (RR)	Histidine Kinase (HK)	ykgj family cysteine cluster protein	type ii toxin_antitoxin system prevent_host_death family antitoxin
Photobacterium leiognathi_Ph2	Phosphoreum	GCF_022129615.1	JADQAT010000054.1	nd	2	MCG3886969.1	ni/fe_hydrogenase, b_type cytochrome subunit	hyad/hybd family hydrogenase maturation endopeptidase	hypothetical protein	aminoglycoside phosphotransferase family protein	eptA-all	Response Regulator (RR)	histidine kinase dimerization/phospho_acceptor domain_containing protein	hydrogenase maturation nickel metallochaperone hypa	hydrogenase expression/formation protein hype
Photobacterium lipolyticum_DSM 16190	Profundum	GCF_003026475.1	NZ_PYMC01000004.1	nd	1	WP_107282771.1	duf805 domain_containing protein	ycgj family protein	hypothetical protein	Response Regulator (RR)	eptA-all	hypothetical protein	nupc/nupg family nucleoside cnt transporter	cytochrome p460 family protein	lysr family transcriptional regulator
Photobacterium lucens_CAIM 1938	nd	GCF_009874335.1	NZ_SSHW01000211.1	nd	2	WP_237459088.1	hypothetical protein	hypothetical protein	cystathionine beta_lyase	type ii toxin_antitoxin system rele/pare family toxin	eptA-all	Response Regulator (RR)	Histidine Kinase (HK)	hypothetical protein	hypothetical protein
Photobacterium lucens_CAIM 1938	nd	GCF_009874335.1	NZ_SSHW01000002.1	nd	2	WP_161118689.1	hyad/hybd family hydrogenase maturation endopeptidase	hypothetical protein	aminoglycoside phosphotransferase family protein	gnat family n_acetyltransferase	eptA-all	Response Regulator (RR)	histidine kinase dimerization/phospho_acceptor domain_containing protein	hydrogenase maturation nickel metallochaperone hypa	hydrogenase expression/formation protein hype
Photobacterium lucens_ena-yuan-GCF_009874335.1	nd	GCF_963886165.1	NZ_SSHW01000211.1	nd	2	WP_237459088.1	hypothetical protein	hypothetical protein	cystathionine beta_lyase	type ii toxin_antitoxin system rele/pare family toxin	eptA-all	Response Regulator (RR)	Histidine Kinase (HK)	hypothetical protein	hypothetical protein
Photobacterium lucens_ena-yuan-GCF_009874335.1	nd	GCF_963886165.1	NZ_SSHW01000002.1	nd	2	WP_161118689.1	hyad/hybd family hydrogenase maturation endopeptidase	hypothetical protein	aminoglycoside phosphotransferase family protein	gnat family n_acetyltransferase	eptA-all	Response Regulator (RR)	histidine kinase dimerization/phospho_acceptor domain_containing protein	hydrogenase maturation nickel metallochaperone hypa	hydrogenase expression/formation protein hype
Photobacterium malacitanum_CECT 9190	Phosphoreum	GCF_900185615.1	NZ_FYAK01000001.1	nd	1	WP_235004259.1	helix_turn_helix transcriptional regulator	hypothetical protein	helix_turn_helix transcriptional regulator	Response Regulator (RR)	eptA-all	Response Regulator (RR)	Histidine Kinase (HK)	sulp family inorganic anion transporter	hypothetical protein
Photobacterium marinum_AK15	Proteolyticum	GCF_000331515.1	NZ_AMZO01000002.1	contig	1	WP_036798440.1	acetyl_coa hydrolase	hypothetical protein	ygjv family protein	dgkA	eptA-all	hypothetical protein	diguanylate cyclase	Response Regulator (RR)	tRNA
Photobacterium marinum_ena-yuan-GCF_000331515.1	Proteolyticum	GCF_963861245.1	NZ_AMZO01000002.1	contig	1	WP_036798440.1	acetyl_coa hydrolase	hypothetical protein	ygjv family protein	dgkA	eptA-all	hypothetical protein	diguanylate cyclase	Response Regulator (RR)	tRNA
Photobacterium obscurum_SDRW27	nd	GCF_026191635.1	NZ_JAKRRW010000002.1	nd	1	WP_265695227.1	acetyl_coa hydrolase	lyse family transporter	ygjv family protein	dgkA	eptA-all	diguanylate cyclase	Response Regulator (RR)	hypothetical protein	methyltransferase domain_containing protein
Photobacterium phosphoreum_AK-3	Phosphoreum	GCF_003026615.1	NZ_PYND01000019.1	nd	2	WP_065192504.1	energy transducer tonb	hypothetical protein	duf481 domain_containing protein	rna polymerase sigma factor	eptA-all	pepsy_associated tm helix domain_containing protein	duf2271 domain_containing protein	duf4198 domain_containing protein	hypothetical protein
Photobacterium phosphoreum_AK-3	Phosphoreum	GCF_003026615.1	NZ_CAMLDN010000066.1	nd	2	WP_105026706.1	lysozyme inhibitor lpri family protein	potassium channel family protein	fructose bisphosphate aldolase	duf3332 domain_containing protein	eptA-all	Response Regulator (RR)	Histidine Kinase (HK)	oxidoreductase	hypothetical protein
Photobacterium phosphoreum_AK-4	Phosphoreum	GCF_003025835.1	NZ_PYNC01000001.1	nd	2	WP_107239020.1	energy transducer tonb	hypothetical protein	duf481 domain_containing protein	rna polymerase sigma factor	eptA-all	pepsy_associated tm helix domain_containing protein	duf2271 domain_containing protein	duf4198 domain_containing protein	hypothetical protein
Photobacterium phosphoreum_AK-4	Phosphoreum	GCF_003025835.1	NZ_PYNC01000007.1	nd	2	WP_239994063.1	duf3332 domain_containing protein	helix_turn_helix transcriptional regulator	helix_turn_helix transcriptional regulator	Response Regulator (RR)	eptA-all	Response Regulator (RR)	Histidine Kinase (HK)	oxidoreductase	hypothetical protein
Photobacterium phosphoreum_ATCC 11040	Phosphoreum	GCF_003026275.1	NZ_PYOH01000026.1	nd	2	WP_105026858.1	energy transducer tonb	hypothetical protein	duf481 domain_containing protein	rna polymerase sigma factor	eptA-all	pepsy_associated tm helix domain_containing protein	duf2271 domain_containing protein	duf4198 domain_containing protein	hypothetical protein
Photobacterium phosphoreum_ATCC 11040	Phosphoreum	GCF_003026275.1	NZ_CAMLDN010000066.1	nd	2	WP_105026706.1	lysozyme inhibitor lpri family protein	potassium channel family protein	fructose bisphosphate aldolase	duf3332 domain_containing protein	eptA-all	Response Regulator (RR)	Histidine Kinase (HK)	oxidoreductase	hypothetical protein
Photobacterium phosphoreum_ATCC 11040	Phosphoreum	GCF_000949955.1	NZ_JZSJ01000011.1	contig	1	WP_252895586.1	lysozyme inhibitor lpri family protein	potassium channel family protein	fructose bisphosphate aldolase	duf3332 domain_containing protein	eptA-all	eptA	Response Regulator (RR)	Histidine Kinase (HK)	oxidoreductase
Photobacterium phosphoreum_ERR4918746_bin.2_MetaWRAP_v1.1_MAG	Phosphoreum	GCF_946478815.1	NZ_CAMLDN010000040.1	nd	2	WP_232573831.1	energy transducer tonb	hypothetical protein	duf481 domain_containing protein	rna polymerase sigma factor	eptA-all	pepsy_associated tm helix domain_containing protein	duf2271 domain_containing protein	duf4198 domain_containing protein	hypothetical protein
Photobacterium phosphoreum_ERR4918746_bin.2_MetaWRAP_v1.1_MAG	Phosphoreum	GCF_946478815.1	NZ_CAMLDN010000066.1	nd	2	WP_105026706.1	lysozyme inhibitor lpri family protein	potassium channel family protein	fructose bisphosphate aldolase	duf3332 domain_containing protein	eptA-all	Response Regulator (RR)	Histidine Kinase (HK)	oxidoreductase	hypothetical protein
Photobacterium phosphoreum_FS-1.1	Phosphoreum	GCF_003025855.1	NZ_PYMZ01000009.1	nd	2	WP_107188187.1	energy transducer tonb	hypothetical protein	duf481 domain_containing protein	rna polymerase sigma factor	eptA-all	pepsy_associated tm helix domain_containing protein	duf2271 domain_containing protein	duf4198 domain_containing protein	hypothetical protein
Photobacterium phosphoreum_FS-1.1	Phosphoreum	GCF_003025855.1	NZ_PYMT01000057.1	nd	2	WP_107188046.1	lysozyme inhibitor lpri family protein	potassium channel family protein	fructose bisphosphate aldolase	duf3332 domain_containing protein	eptA-all	Response Regulator (RR)	Histidine Kinase (HK)	oxidoreductase	hypothetical protein
Photobacterium phosphoreum_FS-2.3	Phosphoreum	GCF_003026545.1	NZ_PYMX01000078.1	nd	2	WP_107198505.1	energy transducer tonb	hypothetical protein	duf481 domain_containing protein	rna polymerase sigma factor	eptA-all	fructose_specific pts transporter subunit eiic	pts sugar transporter subunit iia	hypothetical protein	murr/rpir family transcriptional regulator
Photobacterium phosphoreum_FS-2.3	Phosphoreum	GCF_003026545.1	NZ_CAMLDN010000066.1	nd	2	WP_105026706.1	lysozyme inhibitor lpri family protein	potassium channel family protein	fructose bisphosphate aldolase	duf3332 domain_containing protein	eptA-all	Response Regulator (RR)	Histidine Kinase (HK)	oxidoreductase	hypothetical protein
Photobacterium phosphoreum_FS-3.2	Phosphoreum	GCF_003028875.1	NZ_PYMU01000051.1	nd	1	WP_239996689.1	lysozyme inhibitor lpri family protein	potassium channel family protein	fructose bisphosphate aldolase	duf3332 domain_containing protein	eptA-all	Response Regulator (RR)	Histidine Kinase (HK)	oxidoreductase	hypothetical protein
Photobacterium phosphoreum_FS-4.1	Phosphoreum	GCF_003025735.1	NZ_PYMT01000057.1	nd	1	WP_107188046.1	lysozyme inhibitor lpri family protein	potassium channel family protein	fructose bisphosphate aldolase	duf3332 domain_containing protein	eptA-all	Response Regulator (RR)	Histidine Kinase (HK)	oxidoreductase	hypothetical protein
Photobacterium phosphoreum_FS-4.2	Phosphoreum	GCF_003025775.1	NZ_PYMS01000038.1	nd	2	WP_107304053.1	energy transducer tonb	hypothetical protein	duf481 domain_containing protein	rna polymerase sigma factor	eptA-all	pepsy_associated tm helix domain_containing protein	duf2271 domain_containing protein	duf4198 domain_containing protein	hypothetical protein
Photobacterium phosphoreum_FS-4.2	Phosphoreum	GCF_003025775.1	NZ_CAMLDN010000066.1	nd	2	WP_105026706.1	lysozyme inhibitor lpri family protein	potassium channel family protein	fructose bisphosphate aldolase	duf3332 domain_containing protein	eptA-all	Response Regulator (RR)	Histidine Kinase (HK)	oxidoreductase	hypothetical protein
Photobacterium phosphoreum_FS-6.1	Phosphoreum	GCF_003025715.1	NZ_PYMO01000014.1	nd	2	WP_107190815.1	energy transducer tonb	hypothetical protein	duf481 domain_containing protein	rna polymerase sigma factor	eptA-all	fructose_specific pts transporter subunit eiic	pts sugar transporter subunit iia	hypothetical protein	murr/rpir family transcriptional regulator
Photobacterium phosphoreum_FS-6.1	Phosphoreum	GCF_003025715.1	NZ_PYMO01000010.1	nd	2	WP_107192016.1	fructose bisphosphate aldolase	duf3332 domain_containing protein	helix_turn_helix transcriptional regulator	Response Regulator (RR)	eptA-all	Response Regulator (RR)	Histidine Kinase (HK)	oxidoreductase	hypothetical protein
Photobacterium phosphoreum_FS-6.2	Phosphoreum	GCF_003025655.1	NZ_PYMO01000014.1	nd	2	WP_107190815.1	energy transducer tonb	hypothetical protein	duf481 domain_containing protein	rna polymerase sigma factor	eptA-all	fructose_specific pts transporter subunit eiic	pts sugar transporter subunit iia	hypothetical protein	murr/rpir family transcriptional regulator
Photobacterium phosphoreum_FS-6.2	Phosphoreum	GCF_003025655.1	NZ_PYMO01000010.1	nd	2	WP_107192016.1	fructose bisphosphate aldolase	duf3332 domain_containing protein	helix_turn_helix transcriptional regulator	Response Regulator (RR)	eptA-all	Response Regulator (RR)	Histidine Kinase (HK)	oxidoreductase	hypothetical protein
Photobacterium phosphoreum_GCSL-P60	Phosphoreum	GCF_001676135.1	NZ_PYND01000019.1	nd	2	WP_065192504.1	energy transducer tonb	hypothetical protein	duf481 domain_containing protein	rna polymerase sigma factor	eptA-all	pepsy_associated tm helix domain_containing protein	duf2271 domain_containing protein	duf4198 domain_containing protein	hypothetical protein
Photobacterium phosphoreum_GCSL-P60	Phosphoreum	GCF_001676135.1	NZ_CAMLDN010000066.1	nd	2	WP_105026706.1	lysozyme inhibitor lpri family protein	potassium channel family protein	fructose bisphosphate aldolase	duf3332 domain_containing protein	eptA-all	Response Regulator (RR)	Histidine Kinase (HK)	oxidoreductase	hypothetical protein
Photobacterium phosphoreum_GCSL-P64	Phosphoreum	GCF_001676195.1	NZ_LZFF01000034.1	nd	1	WP_235860567.1	lysozyme inhibitor lpri family protein	potassium channel family protein	fructose bisphosphate aldolase	duf3332 domain_containing protein	eptA-all	Response Regulator (RR)	Histidine Kinase (HK)	oxidoreductase	hypothetical protein
Photobacterium phosphoreum_GCSL-P69	Phosphoreum	GCF_001676275.1	LZFG01000078.1	nd	2	OBU40075.1	energy transducer tonb	hypothetical protein	duf481 domain_containing protein	rna polymerase sigma factor	eptA-all	pepsy_associated tm helix domain_containing protein	duf2271 domain_containing protein	duf4198 domain_containing protein	hypothetical protein
Photobacterium phosphoreum_GCSL-P69	Phosphoreum	GCF_001676275.1	LZFG01000089.1	nd	2	OBU39059.1	potassium channel family protein	potassium channel family protein	fructose bisphosphate aldolase	duf3332 domain_containing protein	eptA-all	Response Regulator (RR)	Histidine Kinase (HK)	oxidoreductase	hypothetical protein
Photobacterium phosphoreum_JCM 21184	Phosphoreum	GCF_002954725.1	NZ_PYOH01000026.1	nd	2	WP_105026858.1	energy transducer tonb	hypothetical protein	duf481 domain_containing protein	rna polymerase sigma factor	eptA-all	pepsy_associated tm helix domain_containing protein	duf2271 domain_containing protein	duf4198 domain_containing protein	hypothetical protein
Photobacterium phosphoreum_JCM 21184	Phosphoreum	GCF_002954725.1	NZ_CAMLDN010000066.1	nd	2	WP_105026706.1	lysozyme inhibitor lpri family protein	potassium channel family protein	fructose bisphosphate aldolase	duf3332 domain_containing protein	eptA-all	Response Regulator (RR)	Histidine Kinase (HK)	oxidoreductase	hypothetical protein
Photobacterium phosphoreum_MIP2473	Phosphoreum	GCF_949787665.1	NZ_OX460910.1	nd	2	WP_283598617.1	energy transducer tonb	hypothetical protein	duf481 domain_containing protein	rna polymerase sigma factor	eptA-all	fructose_specific pts transporter subunit eiic	pts sugar transporter subunit iia	hypothetical protein	murr/rpir family transcriptional regulator
Photobacterium phosphoreum_MIP2473	Phosphoreum	GCF_949787665.1	NZ_OX460909.1	nd	2	WP_107228510.1	lysozyme inhibitor lpri family protein	potassium channel family protein	fructose bisphosphate aldolase	duf3332 domain_containing protein	eptA-all	Response Regulator (RR)	Histidine Kinase (HK)	oxidoreductase	hypothetical protein
Photobacterium phosphoreum_TMW2.2103	Phosphoreum	GCF_021236745.1	WMCZ01000010.1	nd	2	MCD9507214.1	energy transducer tonb	hypothetical protein	duf481 domain_containing protein	rna polymerase sigma factor	eptA-all	pepsy_associated tm helix domain_containing protein	duf2271 domain_containing protein	duf4198 domain_containing protein	hypothetical protein
Photobacterium phosphoreum_TMW2.2103	Phosphoreum	GCF_021236745.1	WMCZ01000001.1	nd	2	MCD9505381.1	lysozyme inhibitor lpri family protein	potassium channel family protein	fructose bisphosphate aldolase	duf3332 domain_containing protein	eptA-all	Response Regulator (RR)	Histidine Kinase (HK)	oxidoreductase	hypothetical protein
Photobacterium phosphoreum_TMW2.2125	Phosphoreum	GCF_021236725.1	NZ_WMCY01000006.1	nd	2	WP_232597116.1	energy transducer tonb	hypothetical protein	duf481 domain_containing protein	rna polymerase sigma factor	eptA-all	pepsy_associated tm helix domain_containing protein	duf2271 domain_containing protein	duf4198 domain_containing protein	hypothetical protein
Photobacterium phosphoreum_TMW2.2125	Phosphoreum	GCF_021236725.1	NZ_CAMLDN010000066.1	nd	2	WP_105026706.1	potassium channel family protein	fructose bisphosphate aldolase	fructose bisphosphate aldolase	duf3332 domain_containing protein	eptA-all	Response Regulator (RR)	Histidine Kinase (HK)	oxidoreductase	hypothetical protein
Photobacterium phosphoreum_TMW2.2126	Phosphoreum	GCF_021236705.1	NZ_CAMLDN010000040.1	nd	2	WP_232573831.1	energy transducer tonb	hypothetical protein	duf481 domain_containing protein	rna polymerase sigma factor	eptA-all	pepsy_associated tm helix domain_containing protein	duf2271 domain_containing protein	duf4198 domain_containing protein	hypothetical protein
Photobacterium phosphoreum_TMW2.2126	Phosphoreum	GCF_021236705.1	NZ_CAMLDN010000066.1	nd	2	WP_105026706.1	lysozyme inhibitor lpri family protein	potassium channel family protein	fructose bisphosphate aldolase	duf3332 domain_containing protein	eptA-all	Response Regulator (RR)	Histidine Kinase (HK)	oxidoreductase	hypothetical protein
Photobacterium phosphoreum_TMW2.2130	Phosphoreum	GCF_021236685.1	NZ_WMCW01000010.1	nd	2	WP_232611932.1	energy transducer tonb	hypothetical protein	duf481 domain_containing protein	rna polymerase sigma factor	eptA-all	pepsy_associated tm helix domain_containing protein	duf2271 domain_containing protein	duf4198 domain_containing protein	hypothetical protein
Photobacterium phosphoreum_TMW2.2130	Phosphoreum	GCF_021236685.1	NZ_CAMLDN010000066.1	nd	2	WP_105026706.1	lysozyme inhibitor lpri family protein	potassium channel family protein	fructose bisphosphate aldolase	duf3332 domain_containing protein	eptA-all	Response Regulator (RR)	Histidine Kinase (HK)	oxidoreductase	hypothetical protein
Photobacterium phosphoreum_TMW2.2132	Phosphoreum	GCF_021236625.1	NZ_WMCV01000004.1	nd	2	WP_232596142.1	energy transducer tonb	hypothetical protein	duf481 domain_containing protein	rna polymerase sigma factor	eptA-all	pepsy_associated tm helix domain_containing protein	duf2271 domain_containing protein	duf4198 domain_containing protein	hypothetical protein
Photobacterium phosphoreum_TMW2.2132	Phosphoreum	GCF_021236625.1	NZ_CAMLDN010000066.1	nd	2	WP_105026706.1	lysozyme inhibitor lpri family protein	potassium channel family protein	fructose bisphosphate aldolase	duf3332 domain_containing protein	eptA-all	Response Regulator (RR)	Histidine Kinase (HK)	oxidoreductase	hypothetical protein
Photobacterium phosphoreum_TMW2.2134	Phosphoreum	GCF_021236645.1	WMCU01000007.1	nd	2	MCD9483538.1	energy transducer tonb	hypothetical protein	duf481 domain_containing protein	rna polymerase sigma factor	eptA-all	fructose_specific pts transporter subunit eiic	pts sugar transporter subunit iia	hypothetical protein	murr/rpir family transcriptional regulator
Photobacterium phosphoreum_TMW2.2134	Phosphoreum	GCF_021236645.1	WMCU01000006.1	nd	2	MCD9483269.1	lysozyme inhibitor lpri family protein	potassium channel family protein	fructose bisphosphate aldolase	duf3332 domain_containing protein	eptA-all	Response Regulator (RR)	Histidine Kinase (HK)	oxidoreductase	hypothetical protein
Photobacterium phosphoreum_TMW2.2139	Phosphoreum	GCF_021504635.1	WMCT01000010.1	nd	2	MCF2175963.1	energy transducer tonb	hypothetical protein	duf481 domain_containing protein	rna polymerase sigma factor	eptA-all	pepsy_associated tm helix domain_containing protein	duf2271 domain_containing protein	duf4198 domain_containing protein	hypothetical protein
Photobacterium phosphoreum_TMW2.2139	Phosphoreum	GCF_021504635.1	WMCT01000008.1	nd	2	MCF2175803.1	lysozyme inhibitor lpri family protein	potassium channel family protein	fructose bisphosphate aldolase	duf3332 domain_containing protein	eptA-all	Response Regulator (RR)	Histidine Kinase (HK)	oxidoreductase	hypothetical protein
Photobacterium phosphoreum_TMW2.2140	Phosphoreum	GCF_021236585.1	NZ_WMCS01000009.1	nd	2	WP_232610688.1	energy transducer tonb	hypothetical protein	duf481 domain_containing protein	rna polymerase sigma factor	eptA-all	pepsy_associated tm helix domain_containing protein	duf2271 domain_containing protein	duf4198 domain_containing protein	hypothetical protein
Photobacterium phosphoreum_TMW2.2140	Phosphoreum	GCF_021236585.1	NZ_CAMLDN010000066.1	nd	2	WP_105026706.1	lysozyme inhibitor lpri family protein	potassium channel family protein	fructose bisphosphate aldolase	duf3332 domain_containing protein	eptA-all	Response Regulator (RR)	Histidine Kinase (HK)	oxidoreductase	hypothetical protein
Photobacterium phosphoreum_TMW2.2142	Phosphoreum	GCF_021236655.1	WMCR01000015.1	nd	2	MCD9491645.1	energy transducer tonb	hypothetical protein	duf481 domain_containing protein	rna polymerase sigma factor	eptA-all	pepsy_associated tm helix domain_containing protein	duf2271 domain_containing protein	duf4198 domain_containing protein	hypothetical protein
Photobacterium phosphoreum_TMW2.2142	Phosphoreum	GCF_021236655.1	WMCR01000005.1	nd	2	MCD9490448.1	lysozyme inhibitor lpri family protein	potassium channel family protein	fructose bisphosphate aldolase	duf3332 domain_containing protein	eptA-all	Response Regulator (RR)	Histidine Kinase (HK)	oxidoreductase	hypothetical protein
Photobacterium phosphoreum_TMW2.2143	Phosphoreum	GCF_021504615.1	WMCQ01000015.1	nd	2	MCF2190966.1	energy transducer tonb	hypothetical protein	duf481 domain_containing protein	rna polymerase sigma factor	eptA-all	pepsy_associated tm helix domain_containing protein	duf2271 domain_containing protein	duf4198 domain_containing protein	hypothetical protein
Photobacterium phosphoreum_TMW2.2143	Phosphoreum	GCF_021504615.1	WMCQ01000005.1	nd	2	MCF2189681.1	lysozyme inhibitor lpri family protein	potassium channel family protein	fructose bisphosphate aldolase	duf3332 domain_containing protein	eptA-all	Response Regulator (RR)	Histidine Kinase (HK)	oxidoreductase	hypothetical protein
Photobacterium phosphoreum_TMW2.2145	Phosphoreum	GCF_021504545.1	NZ_WMCP01000014.1	nd	2	WP_232581364.1	energy transducer tonb	hypothetical protein	duf481 domain_containing protein	rna polymerase sigma factor	eptA-all	pepsy_associated tm helix domain_containing protein	duf2271 domain_containing protein	duf4198 domain_containing protein	hypothetical protein
Photobacterium phosphoreum_TMW2.2145	Phosphoreum	GCF_021504545.1	NZ_CAMLDN010000066.1	nd	2	WP_105026706.1	lysozyme inhibitor lpri family protein	potassium channel family protein	fructose bisphosphate aldolase	duf3332 domain_containing protein	eptA-all	Response Regulator (RR)	Histidine Kinase (HK)	oxidoreductase	hypothetical protein
Photobacterium phosphoreum_TMW22033	Phosphoreum	GCF_021237025.1	NQLT01000010.1	contig	2	MCD9463831.1	energy transducer tonb	hypothetical protein	duf481 domain_containing protein	rna polymerase sigma factor	eptA-all	pepsy_associated tm helix domain_containing protein	duf2271 domain_containing protein	duf4198 domain_containing protein	hypothetical protein
Photobacterium phosphoreum_TMW22033	Phosphoreum	GCF_021237025.1	NQLT01000013.1	contig	2	MCD9464238.1	lysozyme inhibitor lpri family protein	potassium channel family protein	fructose bisphosphate aldolase	duf3332 domain_containing protein	eptA-all	Response Regulator (RR)	Histidine Kinase (HK)	oxidoreductase	hypothetical protein
Photobacterium phosphoreum_TMW22034	Phosphoreum	GCF_021237045.1	NZ_NQLU01000010.1	contig	2	WP_232606590.1	energy transducer tonb	hypothetical protein	duf481 domain_containing protein	rna polymerase sigma factor	eptA-all	pepsy_associated tm helix domain_containing protein	duf2271 domain_containing protein	duf4198 domain_containing protein	hypothetical protein
Photobacterium phosphoreum_TMW22034	Phosphoreum	GCF_021237045.1	NZ_CAMLDN010000066.1	nd	2	WP_105026706.1	lysozyme inhibitor lpri family protein	potassium channel family protein	fructose bisphosphate aldolase	duf3332 domain_containing protein	eptA-all	Response Regulator (RR)	Histidine Kinase (HK)	oxidoreductase	hypothetical protein
Photobacterium piscicola_S1MW1	Phosphoreum	GCF_036040395.1	NZ_JAYXUB010000001.1	nd	2	WP_327770876.1	lysozyme inhibitor lpri family protein	duf3332 domain_containing protein	helix_turn_helix transcriptional regulator	Response Regulator (RR)	eptA-all	Response Regulator (RR)	Histidine Kinase (HK)	lysr family transcriptional regulator	mfs transporter
Photobacterium piscicola_S1MW1	Phosphoreum	GCF_036040395.1	NZ_JAYXUB010000010.1	nd	2	WP_327772540.1	mota/tolq/exbb proton channel family protein	biopolymer transporter exbd	energy transducer tonb	hypothetical protein	eptA-all	pepsy_associated tm helix domain_containing protein	duf2271 domain_containing protein	duf4198 domain_containing protein	hypothetical protein
Photobacterium piscicola_S2TG4	Phosphoreum	GCF_036040255.1	NZ_JAYXUC010000001.1	nd	2	WP_327768848.1	hypothetical protein	lysozyme inhibitor lpri family protein	duf3332 domain_containing protein	helix_turn_helix transcriptional regulator	eptA-all	Response Regulator (RR)	Histidine Kinase (HK)	lysr family transcriptional regulator	mfs transporter
Photobacterium piscicola_S2TG4	Phosphoreum	GCF_036040255.1	NZ_JAYXUC010000002.1	nd	2	WP_327769232.1	mota/tolq/exbb proton channel family protein	biopolymer transporter exbd	energy transducer tonb	hypothetical protein	eptA-all	fructose_specific pts transporter subunit eiic	pts sugar transporter subunit iia	hypothetical protein	murr/rpir family transcriptional regulator
Photobacterium piscicola_S4MW1	Phosphoreum	GCF_036040205.1	NZ_JAYXUD010000001.1	nd	2	WP_327779341.1	hypothetical protein	lysozyme inhibitor lpri family protein	duf3332 domain_containing protein	helix_turn_helix transcriptional regulator	eptA-all	Response Regulator (RR)	Histidine Kinase (HK)	lysr family transcriptional regulator	mfs transporter
Photobacterium piscicola_S4MW1	Phosphoreum	GCF_036040205.1	NZ_JAYXUD010000004.1	nd	2	WP_327779605.1	mota/tolq/exbb proton channel family protein	biopolymer transporter exbd	energy transducer tonb	hypothetical protein	eptA-all	pepsy_associated tm helix domain_containing protein	duf2271 domain_containing protein	duf4198 domain_containing protein	hypothetical protein
Photobacterium piscicola_S5TY1	Phosphoreum	GCF_036040195.1	NZ_JAYXUE010000003.1	nd	2	WP_327766360.1	lysozyme inhibitor lpri family protein	duf3332 domain_containing protein	helix_turn_helix transcriptional regulator	Response Regulator (RR)	eptA-all	Response Regulator (RR)	Histidine Kinase (HK)	lysr family transcriptional regulator	mfs transporter
Photobacterium piscicola_S5TY1	Phosphoreum	GCF_036040195.1	NZ_JAYXUE010000005.1	nd	2	WP_327767006.1	mota/tolq/exbb proton channel family protein	biopolymer transporter exbd	energy transducer tonb	hypothetical protein	eptA-all	pepsy_associated tm helix domain_containing protein	duf2271 domain_containing protein	duf4198 domain_containing protein	hypothetical protein
Photobacterium piscicola_type strain: NCCB 100098	Phosphoreum	GCF_900166965.1	NZ_FUZI01000003.1	nd	2	WP_235865895.1	lysozyme inhibitor lpri family protein	duf3332 domain_containing protein	helix_turn_helix transcriptional regulator	Response Regulator (RR)	eptA-all	Response Regulator (RR)	Histidine Kinase (HK)	lysr family transcriptional regulator	mfs transporter
Photobacterium piscicola_type strain: NCCB 100098	Phosphoreum	GCF_900166965.1	NZ_FUZI01000001.1	nd	2	WP_080155897.1	mota/tolq/exbb proton channel family protein	biopolymer transporter exbd	energy transducer tonb	hypothetical protein	eptA-all	pepsy_associated tm helix domain_containing protein	duf2271 domain_containing protein	duf4198 domain_containing protein	hypothetical protein
Photobacterium profundum 3TCK	nd	GCF_000153425.1	CH724135.1	nd	1	EAS40722.1	tRNA	Response Regulator (RR)	Histidine Kinase (HK)	dgkA	eptA-all	hypothetical protein	Response Regulator (RR)	putative d_lactate dehydrogenase, fad protein, nadh independent	hypothetical l_lactate permease (lctp)
Photobacterium proteolyticum_13-12	nd	GCF_001939735.1	NZ_MJIL01000042.1	nd	1	WP_075761970.1	porin family protein	sensor domain_containing diguanylate cyclase	hypothetical protein	dgkA	eptA-all	hypothetical protein	hypothetical protein	diguanylate cyclase	Response Regulator (RR)
Photobacterium rosenbergii_HSC6	Rosenbergii	GCF_033022775.1	NZ_JAWJZI010000028.1	nd	1	WP_317525144.1	outer membrane lipoprotein_sorting protein	efflux rnd transporter permease subunit	tetr/acrr family transcriptional regulator	aminoimidazole riboside kinase	eptA-all	dgkA	sucrose_6_phosphate hydrolase	laci family dna_binding transcriptional regulator	sucrose_specific pts transporter subunit iibc
Photobacterium sp. 1_MG-2023_C2M01	nd	GCF_030547945.1	NZ_JAUORR010000010.1	nd	2	WP_303564157.1	vtt domain_containing protein	glycosyltransferase family 39 protein	low_specificity l_threonine aldolase	cytochrome b/b6 domain_containing protein	eptA-all	sodium:proton antiporter nhad	ABC transporter	atp_binding cassette domain_containing protein	hypothetical protein
Photobacterium sp. 1_MG-2023_C2M01	nd	GCF_030547945.1	NZ_JAUORR010000002.1	nd	2	WP_303561398.1	lysr family transcriptional regulator	oxidoreductase	yafy family protein	glutathione s_transferase family protein	eptA-all	lta synthase family protein	Response Regulator (RR)	Histidine Kinase (HK)	hypothetical protein
Photobacterium sp. 53610	nd	GCF_036409375.1	NZ_JAXOFS010000002.1	nd	1	WP_330960143.1	imm49 family immunity protein	glycosyltransferase family 39 protein	low_specificity l_threonine aldolase	cytochrome b/b6 domain_containing protein	eptA-all	sodium:proton antiporter nhad	endonuclease	d_alanyl_d_alanine carboxypeptidase family protein	hth_type transcriptional regulator sgrr
Photobacterium sp. Alg240-V54	nd	GCF_900537155.1	NZ_UNRL01000010.1	nd	1	WP_065176411.1	lysozyme inhibitor lpri family protein	potassium channel family protein	fructose bisphosphate aldolase	duf3332 domain_containing protein	eptA-all	Response Regulator (RR)	Histidine Kinase (HK)	sulp family inorganic anion transporter	hypothetical protein
Photobacterium sp. CCB-ST2H9	nd	GCF_023151555.2	NZ_CP100426.1	chr2	1	WP_248142168.1	imm49 family immunity protein	glycosyltransferase family 39 protein	low_specificity l_threonine aldolase	cytochrome b/b6 domain_containing protein	eptA-all	sodium:proton antiporter nhad	endonuclease	d_alanyl_d_alanine carboxypeptidase family protein	hth_type transcriptional regulator sgrr
Photobacterium sp. GB-1	nd	GCF_003026165.1	PYOB01000004.1	nd	2	PSV53609.1	ydiu family protein	2,3_diphosphoglycerate_dependent phosphoglycerate mutase	cystathionine beta_lyase	lta synthase family protein	eptA-all	Response Regulator (RR)	Histidine Kinase (HK)	hypothetical protein	hypothetical protein
Photobacterium sp. GB-1	nd	GCF_003026165.1	PYOB01000014.1	nd	2	PSV51790.1	ni/fe_hydrogenase, b_type cytochrome subunit	hyad/hybd family hydrogenase maturation endopeptidase	hypothetical protein	gnat family n_acetyltransferase	eptA-all	Response Regulator (RR)	histidine kinase dimerization/phospho_acceptor domain_containing protein	hydrogenase maturation nickel metallochaperone hypa	hydrogenase expression/formation protein hype
Photobacterium sp. GB-210	nd	GCF_003026075.1	PYNU01000025.1	nd	2	PSV34090.1	ydiu family protein	2,3_diphosphoglycerate_dependent phosphoglycerate mutase	cystathionine beta_lyase	lta synthase family protein	eptA-all	Response Regulator (RR)	Histidine Kinase (HK)	integrase	duf3592 domain_containing protein
Photobacterium sp. GB-210	nd	GCF_003026075.1	PYNU01000002.1	nd	2	PSV40207.1	ni/fe_hydrogenase, b_type cytochrome subunit	hyad/hybd family hydrogenase maturation endopeptidase	hypothetical protein	gnat family n_acetyltransferase	eptA-all	Response Regulator (RR)	histidine kinase dimerization/phospho_acceptor domain_containing protein	hydrogenase maturation nickel metallochaperone hypa	hydrogenase expression/formation protein hype
Photobacterium sp. GB-27	nd	GCF_003026175.1	NZ_PYNZ01000021.1	nd	2	WP_107261497.1	ni/fe_hydrogenase, b_type cytochrome subunit	hyad/hybd family hydrogenase maturation endopeptidase	hypothetical protein	gnat family n_acetyltransferase	eptA-all	Response Regulator (RR)	histidine kinase dimerization/phospho_acceptor domain_containing protein	hydrogenase maturation nickel metallochaperone hypa	hydrogenase expression/formation protein hype
Photobacterium sp. GB-27	nd	GCF_003026175.1	NZ_PYNZ01000027.1	nd	2	WP_107208484.1	ydiu family protein	2,3_diphosphoglycerate_dependent phosphoglycerate mutase	cystathionine beta_lyase	lta synthase family protein	eptA-all	Response Regulator (RR)	Histidine Kinase (HK)	duf4440 domain_containing protein	aspartate/glutamate racemase family protein
Photobacterium sp. GB-3	nd	GCF_003026155.1	NZ_PYOA01000010.1	nd	2	WP_107287627.1	ni/fe_hydrogenase, b_type cytochrome subunit	hyad/hybd family hydrogenase maturation endopeptidase	hypothetical protein	gnat family n_acetyltransferase	eptA-all	Response Regulator (RR)	histidine kinase dimerization/phospho_acceptor domain_containing protein	hydrogenase maturation nickel metallochaperone hypa	hydrogenase expression/formation protein hype
Photobacterium sp. GB-3	nd	GCF_003026155.1	NZ_PYNZ01000027.1	nd	2	WP_107208484.1	ydiu family protein	2,3_diphosphoglycerate_dependent phosphoglycerate mutase	cystathionine beta_lyase	lta synthase family protein	eptA-all	Response Regulator (RR)	Histidine Kinase (HK)	duf3592 domain_containing protein	hypothetical protein
Photobacterium sp. GB-36	nd	GCF_003026135.1	PYNY01000011.1	nd	2	PSV43494.1	ni/fe_hydrogenase, b_type cytochrome subunit	hyad/hybd family hydrogenase maturation endopeptidase	hypothetical protein	gnat family n_acetyltransferase	eptA-all	Response Regulator (RR)	histidine kinase dimerization/phospho_acceptor domain_containing protein	hydrogenase maturation nickel metallochaperone hypa	hydrogenase expression/formation protein hype
Photobacterium sp. GB-36	nd	GCF_003026135.1	PYNY01000025.1	nd	2	PSV41511.1	ydiu family protein	2,3_diphosphoglycerate_dependent phosphoglycerate mutase	cystathionine beta_lyase	lta synthase family protein	eptA-all	Response Regulator (RR)	Histidine Kinase (HK)	hypothetical protein	hypothetical protein
Photobacterium sp. GB-50	nd	GCF_003026755.1	PYNX01000017.1	nd	2	PSW72307.1	ni/fe_hydrogenase, b_type cytochrome subunit	hyad/hybd family hydrogenase maturation endopeptidase	hypothetical protein	gnat family n_acetyltransferase	eptA-all	Response Regulator (RR)	histidine kinase dimerization/phospho_acceptor domain_containing protein	hydrogenase maturation nickel metallochaperone hypa	hydrogenase expression/formation protein hype
Photobacterium sp. GB-50	nd	GCF_003026755.1	PYNX01000014.1	nd	2	PSW72560.1	ydiu family protein	2,3_diphosphoglycerate_dependent phosphoglycerate mutase	cystathionine beta_lyase	lta synthase family protein	eptA-all	Response Regulator (RR)	Histidine Kinase (HK)	hypothetical protein	hypothetical protein
Photobacterium sp. GB-56	nd	GCF_003026105.1	NZ_PYNW01000002.1	nd	2	WP_107301694.1	ni/fe_hydrogenase, b_type cytochrome subunit	hyad/hybd family hydrogenase maturation endopeptidase	hypothetical protein	gnat family n_acetyltransferase	eptA-all	Response Regulator (RR)	histidine kinase dimerization/phospho_acceptor domain_containing protein	hydrogenase maturation nickel metallochaperone hypa	hydrogenase expression/formation protein hype
Photobacterium sp. GB-56	nd	GCF_003026105.1	NZ_PYNZ01000027.1	nd	2	WP_107208484.1	ydiu family protein	2,3_diphosphoglycerate_dependent phosphoglycerate mutase	cystathionine beta_lyase	lta synthase family protein	eptA-all	Response Regulator (RR)	Histidine Kinase (HK)	duf2628 domain_containing protein	sel1 repeat family protein
Photobacterium sp. GB-72	nd	GCF_003026095.1	NZ_PYNZ01000027.1	nd	2	WP_107208484.1	ydiu family protein	2,3_diphosphoglycerate_dependent phosphoglycerate mutase	cystathionine beta_lyase	lta synthase family protein	eptA-all	Response Regulator (RR)	Histidine Kinase (HK)	hypothetical protein	integrase
Photobacterium sp. GB-72	nd	GCF_003026095.1	NZ_PYNV01000009.1	nd	2	WP_107246965.1	ni/fe_hydrogenase, b_type cytochrome subunit	hyad/hybd family hydrogenase maturation endopeptidase	hypothetical protein	gnat family n_acetyltransferase	eptA-all	Response Regulator (RR)	histidine kinase dimerization/phospho_acceptor domain_containing protein	hydrogenase maturation nickel metallochaperone hypa	hydrogenase expression/formation protein hype
Photobacterium sp. GJ3	nd	GCF_018199995.1	NZ_CP073578.1	nd	1	WP_249199123.1	class c beta_lactamase	lysr substrate_binding domain_containing protein	yafy family protein	glutathione s_transferase family protein	eptA-all	Response Regulator (RR)	Histidine Kinase (HK)	hypothetical protein	hypothetical protein
Photobacterium sp. GSS17	nd	GCF_028621875.1	NZ_CP117518.1	chr2	1	WP_273860213.1	lrp/asnc family transcriptional regulator	dmt family transporter	sugar_phosphatase	cytochrome b/b6 domain_containing protein	eptA-all	dgkA	Response Regulator (RR)	glycosyltransferase family 2 protein	vtt domain_containing protein
Photobacterium sp. Hal280	nd	GCF_037162255.1	NZ_JARLUO010000001.1	contig	1	WP_337112043.1	vtt domain_containing protein	glycosyltransferase family 39 protein	low_specificity l_threonine aldolase	cytochrome b/b6 domain_containing protein	eptA-all	sodium:proton antiporter nhad	sodium:proton antiporter nhad	d_alanyl_d_alanine carboxypeptidase family protein	hth_type transcriptional regulator sgrr
Photobacterium sp. J15	nd	GCF_001655635.1	NZ_CAWMUI010000001.1	nd	1	WP_064603109.1	acetyl_coa hydrolase	hypothetical protein	ygjv family protein	dgkA	eptA-all	hypothetical protein	diguanylate cyclase	Response Regulator (RR)	tRNA
Photobacterium sp. J15_ena-yuan-GCF_001655635.1	nd	GCF_963870815.1	NZ_CAWMUI010000001.1	nd	1	WP_064603109.1	acetyl_coa hydrolase	hypothetical protein	ygjv family protein	dgkA	eptA-all	hypothetical protein	diguanylate cyclase	Response Regulator (RR)	tRNA
Photobacterium sp. MCCC 1A19761	nd	GCF_037389125.1	NZ_JAZGTF010000010.1	contig	1	WP_337735146.1	iron_containing alcohol dehydrogenase	lrp/asnc family transcriptional regulator	dmt family transporter	pepsy domain_containing protein	eptA-all	sugar_phosphatase	transporter	lysr family transcriptional regulator	ABC transporter
Photobacterium sp. NCIMB 13483	nd	GCF_003025475.1	NZ_FUZI01000003.1	nd	2	WP_235865895.1	lysozyme inhibitor lpri family protein	duf3332 domain_containing protein	helix_turn_helix transcriptional regulator	Response Regulator (RR)	eptA-all	Response Regulator (RR)	Histidine Kinase (HK)	lysr family transcriptional regulator	mfs transporter
Photobacterium sp. NCIMB 13483	nd	GCF_003025475.1	NZ_PYLV01000002.1	nd	2	WP_107275494.1	mota/tolq/exbb proton channel family protein	biopolymer transporter exbd	energy transducer tonb	hypothetical protein	eptA-all	pepsy_associated tm helix domain_containing protein	duf2271 domain_containing protein	duf4198 domain_containing protein	hypothetical protein
Photobacterium sp. Ph5	nd	GCF_022129445.1	NZ_JADQAQ010000073.1	predicted plasmid	1	WP_238031233.1	ydiu family protein	2,3_diphosphoglycerate_dependent phosphoglycerate mutase	cystathionine beta_lyase	type ii toxin_antitoxin system rele/pare family toxin	eptA-all	Response Regulator (RR)	Histidine Kinase (HK)	txe/yoeb family addiction module toxin	type ii toxin_antitoxin system prevent_host_death family antitoxin
Photobacterium sp. Ph6	nd	GCF_022129465.1	JADQAP010000073.1	predicted plasmid	1	MCG3866101.1	ydiu family protein	2,3_diphosphoglycerate_dependent phosphoglycerate mutase	cystathionine beta_lyase	type ii toxin_antitoxin system rele/pare family toxin	eptA-all	Response Regulator (RR)	Histidine Kinase (HK)	txe/yoeb family addiction module toxin	type ii toxin_antitoxin system prevent_host_death family antitoxin
Photobacterium sp. S4TG1	nd	GCF_036040035.1	NZ_JAYXUH010000006.1	nd	2	WP_327763460.1	lysozyme inhibitor lpri family protein	duf3332 domain_containing protein	helix_turn_helix transcriptional regulator	Response Regulator (RR)	eptA-all	Response Regulator (RR)	Histidine Kinase (HK)	lysr family transcriptional regulator	mfs transporter
Photobacterium sp. S4TG1	nd	GCF_036040035.1	NZ_JAYXUH010000010.1	nd	2	WP_327764159.1	mota/tolq/exbb proton channel family protein	biopolymer transporter exbd	energy transducer tonb	hypothetical protein	eptA-all	pepsy_associated tm helix domain_containing protein	duf2271 domain_containing protein	duf4198 domain_containing protein	hypothetical protein
Photobacterium sp. SKA34	nd	GCF_000153325.1	NZ_CH724142.1	nd	2	WP_006645434.1	imm39 family immunity protein	hypothetical protein	hypothetical protein	dgkA	eptA-all	tigr03643 family protein	hypothetical protein	fe(2+) transporter permease subunit feob	feoc_like transcriptional regulator
Photobacterium sp. SKA34	nd	GCF_000153325.1	NZ_CH724142.1	nd	2	WP_006645761.1	2,3_diphosphoglycerate_dependent phosphoglycerate mutase	cystathionine beta_lyase	lta synthase family protein	lta synthase family protein	eptA-all	Response Regulator (RR)	Histidine Kinase (HK)	hypothetical protein	3_methyl_2_oxobutanoate hydroxymethyltransferase
Photobacterium sp. SP02	nd	GCF_038519165.1	NZ_JASJOJ010000003.1	nd	1	WP_342390583.1	vtt domain_containing protein	glycosyltransferase family 39 protein	low_specificity l_threonine aldolase	cytochrome b/b6 domain_containing protein	eptA-all	sodium:proton antiporter nhad	endonuclease	d_alanyl_d_alanine carboxypeptidase family protein	hth_type transcriptional regulator sgrr
Photobacterium sp._HN18.bin.2	nd	GCF_033720175.1	NZ_JAWWDA010000001.1	nd	1	WP_318923437.1	lutb/lldf family l_lactate oxidation iron_sulfur protein	lactate utilization protein c	hypothetical protein	Response Regulator (RR)	eptA-all	hypothetical protein	nupc/nupg family nucleoside cnt transporter	lysr family transcriptional regulator	methyl_accepting chemotaxis protein
Photobacterium toruni_CECT 9189	Phosphoreum	GCF_900166975.1	NZ_FUWP01000008.1	nd	2	WP_096777838.1	hypothetical protein	hypothetical protein	helix_turn_helix transcriptional regulator	Response Regulator (RR)	eptA-all	Response Regulator (RR)	Histidine Kinase (HK)	oxidoreductase	hypothetical protein
Photobacterium toruni_CECT 9189	Phosphoreum	GCF_900166975.1	NZ_FUWP01000004.1	nd	2	WP_080174091.1	mota/tolq/exbb proton channel family protein	biopolymer transporter exbd	energy transducer tonb	hypothetical protein	eptA-all	pepsy_associated tm helix domain_containing protein	duf2271 domain_containing protein	duf4198 domain_containing protein	hypothetical protein
Photobacterium toruni_S2MW2	Phosphoreum	GCF_036040135.1	NZ_JAYXUF010000003.1	nd	2	WP_256384110.1	hypothetical protein	hypothetical protein	helix_turn_helix transcriptional regulator	Response Regulator (RR)	eptA-all	Response Regulator (RR)	Histidine Kinase (HK)	oxidoreductase	hypothetical protein
Photobacterium toruni_S2MW2	Phosphoreum	GCF_036040135.1	NZ_JAYXUF010000001.1	nd	2	WP_327775906.1	mota/tolq/exbb proton channel family protein	biopolymer transporter exbd	energy transducer tonb	hypothetical protein	eptA-all	pepsy_associated tm helix domain_containing protein	duf2271 domain_containing protein	duf4198 domain_containing protein	hypothetical protein
Photobacterium toruni_S3MW1	Phosphoreum	GCF_036040095.1	NZ_JAYXUG010000003.1	nd	2	WP_327774455.1	hypothetical protein	helix_turn_helix transcriptional regulator	helix_turn_helix transcriptional regulator	Response Regulator (RR)	eptA-all	Response Regulator (RR)	Histidine Kinase (HK)	oxidoreductase	hypothetical protein
Photobacterium toruni_S3MW1	Phosphoreum	GCF_036040095.1	NZ_JAYXUG010000001.1	nd	2	WP_327773959.1	mota/tolq/exbb proton channel family protein	biopolymer transporter exbd	energy transducer tonb	hypothetical protein	eptA-all	pepsy_associated tm helix domain_containing protein	duf2271 domain_containing protein	duf4198 domain_containing protein	hypothetical protein
Salinivibrio costicola subsp. alcaliphilus_DSM 16359	Costicola	GCF_001996185.1	NZ_MUFR01000003.1	contig	1	WP_077668954.1	iron_containing redox enzyme family protein	amp_binding protein	thermostable hemolysin	cytochrome b/b6 domain_containing protein	eptA-all	dgkA	lta synthase family protein	acetate kinase	hypothetical protein
Salinivibrio costicola_M318	Costicola	GCF_011765565.1	NZ_CP050267.1	chr2	1	WP_167315257.1	nitric oxide_sensing transcriptional repressor nsrr	ABC transporter	duf6435 family protein	dgkA	eptA-all	hypothetical protein	transporter substrate_binding domain_containing protein	aminomethyl_transferring glycine dehydrogenase	glycine cleavage system protein gcvh
Salinivibrio kushneri_MA421	Costicola	GCF_001995635.1	NZ_MUER01000033.1	nd	1	WP_077600532.1	iron_containing redox enzyme family protein	amp_binding protein	thermostable hemolysin	cytochrome b/b6 domain_containing protein	eptA-all	dgkA	lta synthase family protein	acetate kinase	hypothetical protein
Salinivibrio proteolyticus_DSM 8285	Costicola	GCF_001996225.1	NZ_MUFQ01000013.1	contig	1	WP_077663167.1	nitric oxide_sensing transcriptional repressor nsrr	ABC transporter	duf6435 family protein	dgkA	eptA-all	hypothetical protein	transporter substrate_binding domain_containing protein	linear amide c_n hydrolase	mfs transporter
Salinivibrio proteolyticus_TGB10	Costicola	GCF_027286365.1	CP114585.1	plasmid	1	WBA16439.1	methyl_accepting chemotaxis protein	ABC transporter	duf6435 family protein	dgkA	eptA-all	hypothetical protein	transporter substrate_binding domain_containing protein	transposase	dsdna nuclease domain_containing protein
Salinivibrio sp. AR647	nd	GCF_001995415.1	NZ_MUFE01000005.1	nd	1	WP_077460912.1	ABC transporter	duf6435 family protein	hypothetical protein	dgkA	eptA-all	hypothetical protein	aminomethyl_transferring glycine dehydrogenase	glycine cleavage system protein gcvh	serine hydroxymethyltransferase
Salinivibrio sp. DV	nd	GCF_001722075.1	NZ_MEBP01000063.1	nd	1	WP_069587524.1	nitric oxide_sensing transcriptional repressor nsrr	ABC transporter	duf6435 family protein	dgkA	eptA-all	hypothetical protein	transporter substrate_binding domain_containing protein	transporter substrate_binding domain_containing protein	transporter substrate_binding domain_containing protein
Salinivibrio sp. IB574	nd	GCF_001996205.1	NZ_MUFN01000004.1	nd	1	WP_077639727.1	nitric oxide_sensing transcriptional repressor nsrr	ABC transporter	duf6435 family protein	dgkA	eptA-all	hypothetical protein	transporter substrate_binding domain_containing protein	transporter substrate_binding domain_containing protein	transporter substrate_binding domain_containing protein
Salinivibrio sp. PR932	nd	GCF_001996125.1	NZ_MUFM01000040.1	nd	1	WP_077479611.1	nitric oxide_sensing transcriptional repressor nsrr	ABC transporter	duf6435 family protein	dgkA	eptA-all	hypothetical protein	transporter substrate_binding domain_containing protein	linear amide c_n hydrolase	mfs transporter
Salinivibrio sp. YCSC6	nd	GCF_004916735.1	NZ_CP039517.1	chr1	2	WP_096632172.1	nitric oxide_sensing transcriptional repressor nsrr	ABC transporter	duf6435 family protein	dgkA	eptA-all	hypothetical protein	transporter substrate_binding domain_containing protein	transporter substrate_binding domain_containing protein	transporter substrate_binding domain_containing protein
Salinivibrio sp. YCSC6	nd	GCF_004916735.1	NZ_CP039517.1	chr1	2	WP_240788876.1	iron_containing redox enzyme family protein	amp_binding protein	thermostable hemolysin	cytochrome b/b6 domain_containing protein	eptA-all	dgkA	lta synthase family protein	acetate kinase	magnesium transporter
Salinivibrio sp. YCSC6	nd	GCF_002369825.1	NZ_CP039517.1	chr1	1	WP_096632172.1	nitric oxide_sensing transcriptional repressor nsrr	ABC transporter	duf6435 family protein	dgkA	eptA-all	hypothetical protein	transporter substrate_binding domain_containing protein	transporter substrate_binding domain_containing protein	transporter substrate_binding domain_containing protein
uncultured Photobacterium sp._ERR2856188_bin.2_metaWRAP_v1.3_MAG	nd	GCF_947039875.1	NZ_CAMRAN010000053.1	nd	2	WP_297483444.1	ydiu family protein	cystathionine beta_lyase	hypothetical protein	hypothetical protein	eptA-all	Response Regulator (RR)	Histidine Kinase (HK)	sulp family inorganic anion transporter	had_ia family hydrolase
uncultured Photobacterium sp._ERR2856188_bin.2_metaWRAP_v1.3_MAG	nd	GCF_947039875.1	NZ_CAMRAN010000034.1	nd	2	WP_297481961.1	mota/tolq/exbb proton channel family protein	biopolymer transporter exbd	energy transducer tonb	hypothetical protein	eptA-all	pepsy_associated tm helix domain_containing protein	duf2271 domain_containing protein	duf4198 domain_containing protein	hypothetical protein
uncultured Vibrio sp._3ce6f86c-516b-491f-95d5-70f09dbad5b1	nd	GCF_963675875.1	NZ_OY787451.1	chr2	1	WP_319534549.1	thiol:disulfide interchange protein dsba/dsbl	hypothetical protein	isoamylase early set domain_containing protein	dgkA	eptA-all	oxidoreductase	yccf domain_containing protein	pirin family protein	cold_shock protein
uncultured Vibrio sp._4a49a1ba-2075-419d-8fa0-fb0821bae586	nd	GCF_963665105.1	NZ_OY762066.1	chr2	1	WP_321284022.1	thiol:disulfide interchange protein dsba/dsbl	hypothetical protein	isoamylase early set domain_containing protein	dgkA	eptA-all	oxidoreductase	yccf domain_containing protein	pirin family protein	cold_shock protein
uncultured Vibrio sp._52049d52-e89d-46f7-90b9-036400408ab5	nd	GCF_963676365.1	NZ_OY781095.1	chr1	1	WP_321273501.1	thiol:disulfide interchange protein dsba/dsbl	hypothetical protein	isoamylase early set domain_containing protein	dgkA	eptA-all	oxidoreductase	yccf domain_containing protein	marr family transcriptional regulator	cdf family co(ii)/ni(ii) efflux transporter dmef
uncultured Vibrio sp._611.fasta	nd	GCF_947492275.1	NZ_CANLMY010000014.1	nd	1	WP_299132763.1	murr/rpir family transcriptional regulator	aaa family atpase	hydrolase	porin family protein	eptA-4	gnat family n_acetyltransferase	arac family transcriptional regulator	acetyltransferase	amidinotransferase
uncultured Vibrio sp._756d413c-d9e1-475e-9bd3-b3aacc3c1c91	nd	GCF_963675395.1	NZ_OY787451.1	chr2	1	WP_319534549.1	thiol:disulfide interchange protein dsba/dsbl	hypothetical protein	isoamylase early set domain_containing protein	dgkA	eptA-all	oxidoreductase	yccf domain_containing protein	pirin family protein	cold_shock protein
uncultured Vibrio sp._ccd4ab06-0377-4c7b-8be0-397fc7b878c0	nd	GCF_963665365.1	NZ_OY762214.1	chr1	1	WP_319552088.1	thiol:disulfide interchange protein dsba/dsbl	hypothetical protein	isoamylase early set domain_containing protein	dgkA	eptA-all	oxidoreductase	yccf domain_containing protein	transposase	pirin family protein
uncultured Vibrio sp._e1e6719d-d171-4416-a978-628cf7637d05	nd	GCF_963678755.1	NZ_OY787451.1	chr2	1	WP_319534549.1	thiol:disulfide interchange protein dsba/dsbl	hypothetical protein	isoamylase early set domain_containing protein	dgkA	eptA-all	oxidoreductase	yccf domain_containing protein	pirin family protein	cold_shock protein
uncultured Vibrio sp._f96ece12-bef2-499d-8de8-f31ec81b3192	nd	GCF_963665905.1	NZ_OY787451.1	chr2	1	WP_319534549.1	thiol:disulfide interchange protein dsba/dsbl	hypothetical protein	isoamylase early set domain_containing protein	dgkA	eptA-all	oxidoreductase	yccf domain_containing protein	pirin family protein	cold_shock protein
uncultured Vibrio sp._fb0b4406-4fd2-4609-8b7c-e5ccd8a86a1a	nd	GCF_963666445.1	NZ_OY787451.1	chr2	1	WP_319534549.1	thiol:disulfide interchange protein dsba/dsbl	hypothetical protein	isoamylase early set domain_containing protein	dgkA	eptA-all	yccf domain_containing protein	pirin family protein	cold_shock protein	hypothetical protein
Veronia nyctiphanis_CAIM 600	nd	GCF_004116385.1	NZ_PEIB01000001.1	nd	1	WP_129120860.1	duf945 family protein	cbs domain_containing protein	lea type 2 family protein	dgkA	eptA-all	zinc/cadmium/mercury/lead_transporting atpase	hypothetical protein	yccs family putative transporter	dna helicase iv
Veronia pacifica_CAIM 1920	nd	GCF_001707825.1	NZ_LYBM01000005.1	contig	1	WP_068899730.1	cbs domain_containing protein	lea type 2 family protein	mate family efflux transporter	dgkA	eptA-all	zinc/cadmium/mercury/lead_transporting atpase	uridine phosphorylase	duf1887 family protein	hypothetical protein
Vibrio aerogenes CECT 7868	Gazogenes	GCF_900130105.1	NZ_FQXZ01000033.1	nd	1	WP_073604600.1	ABC transporter	ABC transporter	ABC transporter	dgkA	eptA-all	hypothetical protein	hypothetical protein	hypothetical protein	helix_turn_helix transcriptional regulator
Vibrio aestuarianus subsp. cardii_12/122 3T3	Anguillarum	GCF_011090275.1	JAAKZN010000022.1	nd	1	NGZ63333.1	tripartite tricarboxylate transporter permease	Response Regulator (RR)	Histidine Kinase (HK)	dgkA	eptA-all	alkene reductase	lysr family transcriptional regulator	ABC transporter	ABC transporter
Vibrio aestuarianus subsp. francensis_01/032	Anguillarum	GCF_012689315.1	JABANI010000012.1	contig	1	NLS49736.1	tripartite tricarboxylate transporter permease	Response Regulator (RR)	Histidine Kinase (HK)	dgkA	eptA-all	lysr family transcriptional regulator	ABC transporter	ABC transporter	ABC transporter
Vibrio aestuarianus subsp. francensis_01/151	Anguillarum	GCF_012689365.1	NZ_OX124760.1	nd	1	WP_168522291.1	tripartite tricarboxylate transporter permease	Response Regulator (RR)	Histidine Kinase (HK)	dgkA	eptA-all	lysr family transcriptional regulator	ABC transporter	ABC transporter	ABC transporter
Vibrio aestuarianus subsp. francensis_01/308	Anguillarum	GCF_012689405.1	NZ_OX124760.1	nd	1	WP_168522291.1	tripartite tricarboxylate transporter permease	Response Regulator (RR)	Histidine Kinase (HK)	dgkA	eptA-all	lysr family transcriptional regulator	ABC transporter	ABC transporter	ABC transporter
Vibrio aestuarianus subsp. francensis_02/041	Anguillarum	GCF_944737995.1	NZ_OX124760.1	nd	1	WP_168522291.1	tripartite tricarboxylate transporter permease	Response Regulator (RR)	Histidine Kinase (HK)	dgkA	eptA-all	lysr family transcriptional regulator	ABC transporter	ABC transporter	ABC transporter
Vibrio aestuarianus subsp. francensis_02/041	Anguillarum	GCF_012395215.1	NZ_OX124760.1	nd	1	WP_168522291.1	tripartite tricarboxylate transporter permease	Response Regulator (RR)	Histidine Kinase (HK)	dgkA	eptA-all	lysr family transcriptional regulator	ABC transporter	ABC transporter	ABC transporter
Vibrio aestuarianus subsp. francensis_07/115	Anguillarum	GCF_012689305.1	NZ_OX124760.1	nd	1	WP_168522291.1	tripartite tricarboxylate transporter permease	Response Regulator (RR)	Histidine Kinase (HK)	dgkA	eptA-all	lysr family transcriptional regulator	ABC transporter	ABC transporter	ABC transporter
Vibrio aestuarianus_01-032	Anguillarum	GCF_944738075.1	CALYLA010000019.1	contig	1	CAH8198074.1	tripartite tricarboxylate transporter permease	Response Regulator (RR)	Histidine Kinase (HK)	dgkA	eptA-all	lysr family transcriptional regulator	ABC transporter	ABC transporter	ABC transporter
Vibrio aestuarianus_01-151	Anguillarum	GCF_944738875.1	NZ_OX124760.1	nd	1	WP_168522291.1	tripartite tricarboxylate transporter permease	Response Regulator (RR)	Histidine Kinase (HK)	dgkA	eptA-all	lysr family transcriptional regulator	ABC transporter	ABC transporter	ABC transporter
Vibrio aestuarianus_01-308	Anguillarum	GCF_944738005.1	NZ_OX124760.1	nd	1	WP_168522291.1	tripartite tricarboxylate transporter permease	Response Regulator (RR)	Histidine Kinase (HK)	dgkA	eptA-all	lysr family transcriptional regulator	ABC transporter	ABC transporter	ABC transporter
Vibrio aestuarianus_02_092	Anguillarum	GCF_028858375.1	JAKNBK010000002.1	contig	1	MDE1228292.1	tripartite tricarboxylate transporter permease	Response Regulator (RR)	Histidine Kinase (HK)	dgkA	eptA-all	lysr family transcriptional regulator	ABC transporter	ABC transporter	ABC transporter
Vibrio aestuarianus_03/008t	Anguillarum	GCF_011090235.1	NZ_JAAZTU010000033.1	nd	1	WP_172533357.1	tripartite tricarboxylate transporter permease	Response Regulator (RR)	Histidine Kinase (HK)	dgkA	eptA-all	alkene reductase	lysr family transcriptional regulator	ABC transporter	ABC transporter
Vibrio aestuarianus_04_091_1T1	Anguillarum	GCA_028858415.1	JAKNBJ010000020.1	nd	1	MDE1306904.1	tripartite tricarboxylate transporter tctb family protein	tripartite tricarboxylate transporter permease	Response Regulator (RR)	dgkA	eptA-all	lysr family transcriptional regulator	ABC transporter	ABC transporter	ABC transporter
Vibrio aestuarianus_07-115	Anguillarum	GCF_944738085.1	NZ_OX124760.1	nd	1	WP_168522291.1	tripartite tricarboxylate transporter permease	Response Regulator (RR)	Histidine Kinase (HK)	dgkA	eptA-all	lysr family transcriptional regulator	ABC transporter	ABC transporter	ABC transporter
Vibrio aestuarianus_08_114_4T3	Anguillarum	GCF_028857095.1	NZ_OX124760.1	nd	1	WP_168522291.1	tripartite tricarboxylate transporter permease	Response Regulator (RR)	Histidine Kinase (HK)	dgkA	eptA-all	lysr family transcriptional regulator	ABC transporter	ABC transporter	ABC transporter
Vibrio aestuarianus_09_045_2T1	Anguillarum	GCF_028858355.1	JAKNBI010000009.1	nd	1	MDE1260194.1	tripartite tricarboxylate transporter permease	Response Regulator (RR)	Histidine Kinase (HK)	dgkA	eptA-all	lysr family transcriptional regulator	ABC transporter	ABC transporter	ABC transporter
Vibrio aestuarianus_10_092 7MT1	Anguillarum	GCF_028857075.1	CP091993.1	chr1	1	WDS54298.1	tripartite tricarboxylate transporter permease	Response Regulator (RR)	Histidine Kinase (HK)	dgkA	eptA-all	lysr family transcriptional regulator	ABC transporter	ABC transporter	ABC transporter
Vibrio aestuarianus_11_034_1T1	Anguillarum	GCF_028858305.1	NZ_OX124760.1	nd	1	WP_168522291.1	tripartite tricarboxylate transporter permease	Response Regulator (RR)	Histidine Kinase (HK)	dgkA	eptA-all	lysr family transcriptional regulator	ABC transporter	ABC transporter	ABC transporter
Vibrio aestuarianus_11_183_10T2	Anguillarum	GCF_028858285.1	NZ_OX124760.1	nd	1	WP_168522291.1	tripartite tricarboxylate transporter permease	Response Regulator (RR)	Histidine Kinase (HK)	dgkA	eptA-all	lysr family transcriptional regulator	ABC transporter	ABC transporter	ABC transporter
Vibrio aestuarianus_11-KB19	Anguillarum	GCF_944738855.1	CALYLM010000318.1	contig	1	CAH8213334.1	Response Regulator (RR)	Histidine Kinase (HK)	Histidine Kinase (HK)	dgkA	eptA-all	alkene reductase	lysr family transcriptional regulator	ABC transporter	ABC transporter
Vibrio aestuarianus_11-U17	Anguillarum	GCF_944739605.1	NZ_CP118711.1	chr1	1	WP_176246327.1	tripartite tricarboxylate transporter tctb family protein	tripartite tricarboxylate transporter permease	Response Regulator (RR)	dgkA	eptA-all	alkene reductase	lysr family transcriptional regulator	ABC transporter	ABC transporter
Vibrio aestuarianus_12_016	Anguillarum	GCF_028858495.1	NZ_OX124760.1	nd	1	WP_168522291.1	tripartite tricarboxylate transporter permease	Response Regulator (RR)	Histidine Kinase (HK)	dgkA	eptA-all	lysr family transcriptional regulator	ABC transporter	ABC transporter	ABC transporter
Vibrio aestuarianus_12_063	Anguillarum	GCF_028858275.1	NZ_OX124760.1	nd	1	WP_168522291.1	tripartite tricarboxylate transporter permease	Response Regulator (RR)	Histidine Kinase (HK)	dgkA	eptA-all	lysr family transcriptional regulator	ABC transporter	ABC transporter	ABC transporter
Vibrio aestuarianus_12-016a	Anguillarum	GCF_944739305.1	NZ_OX124760.1	nd	1	WP_168522291.1	tripartite tricarboxylate transporter permease	Response Regulator (RR)	Histidine Kinase (HK)	dgkA	eptA-all	lysr family transcriptional regulator	ABC transporter	ABC transporter	ABC transporter
Vibrio aestuarianus_12-055	Anguillarum	GCF_944738025.1	NZ_OX124760.1	nd	1	WP_168522291.1	tripartite tricarboxylate transporter permease	Response Regulator (RR)	Histidine Kinase (HK)	dgkA	eptA-all	lysr family transcriptional regulator	ABC transporter	ABC transporter	ABC transporter
Vibrio aestuarianus_12-063	Anguillarum	GCF_944739635.1	CALYLK010000135.1	contig	1	CAH8229650.1	tripartite tricarboxylate transporter permease	Response Regulator (RR)	Histidine Kinase (HK)	dgkA	eptA-all	lysr family transcriptional regulator	ABC transporter	ABC transporter	ABC transporter
Vibrio aestuarianus_12-122	Anguillarum	GCF_944738745.1	NZ_CALYLL010000217.1	contig	1	WP_261915544.1	tripartite tricarboxylate transporter permease	Response Regulator (RR)	Histidine Kinase (HK)	dgkA	eptA-all	alkene reductase	lysr family transcriptional regulator	ABC transporter	ABC transporter
Vibrio aestuarianus_12-128a	Anguillarum	GCF_944738045.1	NZ_OX124760.1	nd	1	WP_168522291.1	tripartite tricarboxylate transporter permease	Response Regulator (RR)	Histidine Kinase (HK)	dgkA	eptA-all	lysr family transcriptional regulator	ABC transporter	ABC transporter	ABC transporter
Vibrio aestuarianus_12-130	Anguillarum	GCF_944738065.1	NZ_OX124760.1	nd	1	WP_168522291.1	tripartite tricarboxylate transporter permease	Response Regulator (RR)	Histidine Kinase (HK)	dgkA	eptA-all	lysr family transcriptional regulator	ABC transporter	ABC transporter	ABC transporter
Vibrio aestuarianus_12-142	Anguillarum	GCF_944738535.1	CALYLH010000103.1	contig	1	CAH8206085.1	tripartite tricarboxylate transporter permease	Response Regulator (RR)	Histidine Kinase (HK)	dgkA	eptA-all	lysr family transcriptional regulator	ABC transporter	ABC transporter	ABC transporter
Vibrio aestuarianus_120-ITT-15-cp-5	Anguillarum	GCF_028857855.1	JAKNAO010000033.1	nd	1	MDE1319196.1	tripartite tricarboxylate transporter permease	Response Regulator (RR)	Histidine Kinase (HK)	dgkA	eptA-all	alkene reductase	lysr family transcriptional regulator	ABC transporter	ABC transporter
Vibrio aestuarianus_14R044	Anguillarum	GCF_028858295.1	NZ_OX124760.1	nd	1	WP_168522291.1	tripartite tricarboxylate transporter permease	Response Regulator (RR)	Histidine Kinase (HK)	dgkA	eptA-all	lysr family transcriptional regulator	ABC transporter	ABC transporter	ABC transporter
Vibrio aestuarianus_15_064_4T2	Anguillarum	GCF_028858255.1	JAKOAW010000001.1	contig	1	MDE1311181.1	tripartite tricarboxylate transporter permease	Response Regulator (RR)	Histidine Kinase (HK)	dgkA	eptA-all	alkene reductase	lysr family transcriptional regulator	transposase	ABC transporter
Vibrio aestuarianus_15/061_1T1	Anguillarum	GCF_011090225.1	NZ_CP118711.1	chr1	1	WP_176246327.1	tripartite tricarboxylate transporter permease	Response Regulator (RR)	Histidine Kinase (HK)	dgkA	eptA-all	alkene reductase	lysr family transcriptional regulator	ABC transporter	ABC transporter
Vibrio aestuarianus_16_055_1T1	Anguillarum	GCF_028858235.1	NZ_CALYLL010000217.1	contig	1	WP_261915544.1	tripartite tricarboxylate transporter permease	Response Regulator (RR)	Histidine Kinase (HK)	dgkA	eptA-all	alkene reductase	lysr family transcriptional regulator	ABC transporter	ABC transporter
Vibrio aestuarianus_16_055_5T1	Anguillarum	GCF_028858185.1	NZ_JAKNBE010000016.1	nd	1	WP_274684464.1	tripartite tricarboxylate transporter permease	Response Regulator (RR)	Histidine Kinase (HK)	dgkA	eptA-all	ABC transporter	ABC transporter	ABC transporter	hypothetical protein
Vibrio aestuarianus_18_033_7T1	Anguillarum	GCF_028858205.1	JAKOGK010000001.1	contig	1	MDE1313995.1	tripartite tricarboxylate transporter tctb family protein	tripartite tricarboxylate transporter permease	Response Regulator (RR)	dgkA	eptA-all	alkene reductase	lysr family transcriptional regulator	ABC transporter	ABC transporter
Vibrio aestuarianus_18_047_1T2	Anguillarum	GCF_028858175.1	JAKOGJ010000031.1	nd	1	MDE1293351.1	tripartite tricarboxylate transporter tctb family protein	tripartite tricarboxylate transporter permease	Response Regulator (RR)	dgkA	eptA-all	lysr family transcriptional regulator	ABC transporter	ABC transporter	hypothetical protein
Vibrio aestuarianus_19_040_1T1	Anguillarum	GCF_028858155.1	JAKNBD010000026.1	nd	1	MDE1235393.1	tripartite tricarboxylate transporter permease	Response Regulator (RR)	Histidine Kinase (HK)	dgkA	eptA-all	alkene reductase	lysr family transcriptional regulator	ABC transporter	ABC transporter
Vibrio aestuarianus_19_051_1T1	Anguillarum	GCF_028858135.1	NZ_JAKNAX010000026.1	nd	1	WP_176313370.1	tripartite tricarboxylate transporter permease	Response Regulator (RR)	Histidine Kinase (HK)	dgkA	eptA-all	alkene reductase	lysr family transcriptional regulator	ABC transporter	ABC transporter
Vibrio aestuarianus_19_063_1T1	Anguillarum	GCF_028858095.1	NZ_JAKNBB010000019.1	nd	1	WP_274694339.1	tripartite tricarboxylate transporter permease	Response Regulator (RR)	Histidine Kinase (HK)	dgkA	eptA-all	alkene reductase	lysr family transcriptional regulator	ABC transporter	ABC transporter
Vibrio aestuarianus_19_064_12T1	Anguillarum	GCF_028858075.1	NZ_JAKNBB010000019.1	nd	1	WP_274694339.1	tripartite tricarboxylate transporter permease	Response Regulator (RR)	Histidine Kinase (HK)	dgkA	eptA-all	alkene reductase	lysr family transcriptional regulator	ABC transporter	ABC transporter
Vibrio aestuarianus_19_064_14T1	Anguillarum	GCF_028858055.1	JAKNAY010000016.1	nd	1	MDE1232823.1	tripartite tricarboxylate transporter permease	Response Regulator (RR)	Histidine Kinase (HK)	dgkA	eptA-all	alkene reductase	lysr family transcriptional regulator	ABC transporter	ABC transporter
Vibrio aestuarianus_19_064_15T1	Anguillarum	GCF_028858035.1	NZ_JAKNAX010000026.1	nd	1	WP_176313370.1	tripartite tricarboxylate transporter tctb family protein	tripartite tricarboxylate transporter permease	Response Regulator (RR)	dgkA	eptA-all	alkene reductase	lysr family transcriptional regulator	ABC transporter	ABC transporter
Vibrio aestuarianus_19_064_18T1	Anguillarum	GCF_028857945.1	NZ_CP118711.1	chr1	1	WP_176246327.1	tripartite tricarboxylate transporter permease	Response Regulator (RR)	Histidine Kinase (HK)	dgkA	eptA-all	alkene reductase	lysr family transcriptional regulator	ABC transporter	ABC transporter
Vibrio aestuarianus_19_069_1T1	Anguillarum	GCF_028857965.1	JAKNAV010000017.1	nd	1	MDE1332624.1	tripartite tricarboxylate transporter permease	Response Regulator (RR)	Histidine Kinase (HK)	dgkA	eptA-all	alkene reductase	lysr family transcriptional regulator	ABC transporter	ABC transporter
Vibrio aestuarianus_20_053_1T1	Anguillarum	GCF_028857985.1	NZ_OX124760.1	nd	1	WP_168522291.1	tripartite tricarboxylate transporter permease	Response Regulator (RR)	Histidine Kinase (HK)	dgkA	eptA-all	lysr family transcriptional regulator	ABC transporter	ABC transporter	ABC transporter
Vibrio aestuarianus_21_BS1	Anguillarum	GCF_028857935.1	NZ_JAKNAT010000013.1	nd	1	WP_274674809.1	tripartite tricarboxylate transporter permease	Response Regulator (RR)	Histidine Kinase (HK)	dgkA	eptA-all	alkene reductase	lysr family transcriptional regulator	ABC transporter	ABC transporter
Vibrio aestuarianus_21_BS2	Anguillarum	GCF_028857975.1	JAKNAS010000002.1	nd	1	MDE1337921.1	tripartite tricarboxylate transporter permease	Response Regulator (RR)	Histidine Kinase (HK)	dgkA	eptA-all	alkene reductase	ABC transporter	ABC transporter	ABC transporter
Vibrio aestuarianus_IRTA-19-103	Anguillarum	GCF_028857865.1	NZ_OX124760.1	nd	1	WP_168522291.1	tripartite tricarboxylate transporter permease	Response Regulator (RR)	Histidine Kinase (HK)	dgkA	eptA-all	lysr family transcriptional regulator	ABC transporter	ABC transporter	ABC transporter
Vibrio aestuarianus_LMG 7909	Anguillarum	GCF_012395185.1	NZ_JAAZTU010000033.1	nd	1	WP_172533357.1	tripartite tricarboxylate transporter permease	Response Regulator (RR)	Histidine Kinase (HK)	dgkA	eptA-all	alkene reductase	lysr family transcriptional regulator	ABC transporter	ABC transporter
Vibrio aestuarianus_MI_20_20	Anguillarum	GCF_028857875.1	JAKNAN010000008.1	nd	1	MDE1320851.1	tripartite tricarboxylate transporter permease	Response Regulator (RR)	Histidine Kinase (HK)	dgkA	eptA-all	lysr family transcriptional regulator	ABC transporter	ABC transporter	ABC transporter
Vibrio aestuarianus_MI_24_09	Anguillarum	GCF_028857765.1	NZ_JAKNAM010000015.1	nd	1	WP_274672290.1	tripartite tricarboxylate transporter permease	Response Regulator (RR)	Histidine Kinase (HK)	dgkA	eptA-all	alkene reductase	lysr family transcriptional regulator	ABC transporter	ABC transporter
Vibrio aestuarianus_MI_41_19	Anguillarum	GCF_028857785.1	JAKNAL010000010.1	nd	1	MDE1274507.1	tripartite tricarboxylate transporter permease	Response Regulator (RR)	Histidine Kinase (HK)	dgkA	eptA-all	lysr family transcriptional regulator	ABC transporter	ABC transporter	ABC transporter
Vibrio aestuarianus_MI_47_15	Anguillarum	GCF_028857735.1	NZ_OX124760.1	nd	1	WP_168522291.1	tripartite tricarboxylate transporter permease	Response Regulator (RR)	Histidine Kinase (HK)	dgkA	eptA-all	lysr family transcriptional regulator	ABC transporter	ABC transporter	ABC transporter
Vibrio aestuarianus_MI_57_15	Anguillarum	GCF_028857755.1	NZ_OX124760.1	nd	1	WP_168522291.1	tripartite tricarboxylate transporter permease	Response Regulator (RR)	Histidine Kinase (HK)	dgkA	eptA-all	lysr family transcriptional regulator	ABC transporter	ABC transporter	ABC transporter
Vibrio aestuarianus_MI_58_09	Anguillarum	GCF_028857745.1	NZ_OX124760.1	nd	1	WP_168522291.1	tripartite tricarboxylate transporter permease	Response Regulator (RR)	Histidine Kinase (HK)	dgkA	eptA-all	lysr family transcriptional regulator	ABC transporter	ABC transporter	ABC transporter
Vibrio aestuarianus_O-00-16-10	Anguillarum	GCF_013114495.1	NZ_OX124760.1	nd	1	WP_168522291.1	tripartite tricarboxylate transporter permease	Response Regulator (RR)	Histidine Kinase (HK)	dgkA	eptA-all	lysr family transcriptional regulator	ABC transporter	ABC transporter	ABC transporter
Vibrio aestuarianus_S/02/10	Anguillarum	GCF_029890865.1	NZ_OX124760.1	nd	1	WP_168522291.1	tripartite tricarboxylate transporter permease	Response Regulator (RR)	Histidine Kinase (HK)	dgkA	eptA-all	lysr family transcriptional regulator	ABC transporter	ABC transporter	ABC transporter
Vibrio aestuarianus_S/10/15 B	Anguillarum	GCF_029890985.1	NZ_OX124760.1	nd	1	WP_168522291.1	tripartite tricarboxylate transporter permease	Response Regulator (RR)	Histidine Kinase (HK)	dgkA	eptA-all	lysr family transcriptional regulator	ABC transporter	ABC transporter	ABC transporter
Vibrio aestuarianus_S/11/15 B	Anguillarum	GCF_029890685.1	NZ_OX124760.1	nd	1	WP_168522291.1	tripartite tricarboxylate transporter permease	Response Regulator (RR)	Histidine Kinase (HK)	dgkA	eptA-all	lysr family transcriptional regulator	ABC transporter	ABC transporter	ABC transporter
Vibrio aestuarianus_S/15/13 B	Anguillarum	GCF_029890785.1	JAKMYP010000024.1	nd	1	MDH5969815.1	tripartite tricarboxylate transporter permease	Response Regulator (RR)	Histidine Kinase (HK)	dgkA	eptA-all	lysr family transcriptional regulator	ABC transporter	ABC transporter	ABC transporter
Vibrio aestuarianus_S/15/14 A	Anguillarum	GCF_029891165.1	NZ_OX124760.1	nd	1	WP_168522291.1	tripartite tricarboxylate transporter permease	Response Regulator (RR)	Histidine Kinase (HK)	dgkA	eptA-all	lysr family transcriptional regulator	ABC transporter	ABC transporter	ABC transporter
Vibrio aestuarianus_S/16/14 A	Anguillarum	GCF_029891185.1	NZ_OX124760.1	nd	1	WP_168522291.1	tripartite tricarboxylate transporter permease	Response Regulator (RR)	Histidine Kinase (HK)	dgkA	eptA-all	lysr family transcriptional regulator	ABC transporter	ABC transporter	ABC transporter
Vibrio aestuarianus_S/16/15 B	Anguillarum	GCF_029891065.1	NZ_OX124760.1	nd	1	WP_168522291.1	tripartite tricarboxylate transporter permease	Response Regulator (RR)	Histidine Kinase (HK)	dgkA	eptA-all	lysr family transcriptional regulator	ABC transporter	ABC transporter	ABC transporter
Vibrio aestuarianus_S/17/14 AB	Anguillarum	GCF_029891205.1	NZ_OX124760.1	nd	1	WP_168522291.1	tripartite tricarboxylate transporter permease	Response Regulator (RR)	Histidine Kinase (HK)	dgkA	eptA-all	lysr family transcriptional regulator	ABC transporter	ABC transporter	ABC transporter
Vibrio aestuarianus_S/17/15 A	Anguillarum	GCF_029890965.1	JAKMYG010000007.1	nd	1	MDH5988760.1	tripartite tricarboxylate transporter permease	Response Regulator (RR)	Histidine Kinase (HK)	dgkA	eptA-all	lysr family transcriptional regulator	ABC transporter	ABC transporter	ABC transporter
Vibrio aestuarianus_S/25/09	Anguillarum	GCF_029891225.1	NZ_OX124760.1	nd	1	WP_168522291.1	tripartite tricarboxylate transporter permease	Response Regulator (RR)	Histidine Kinase (HK)	dgkA	eptA-all	lysr family transcriptional regulator	ABC transporter	ABC transporter	ABC transporter
Vibrio aestuarianus_S/27/15 A	Anguillarum	GCF_029890825.1	NZ_OX124760.1	nd	1	WP_168522291.1	tripartite tricarboxylate transporter permease	Response Regulator (RR)	Histidine Kinase (HK)	dgkA	eptA-all	lysr family transcriptional regulator	ABC transporter	ABC transporter	ABC transporter
Vibrio aestuarianus_S/28/15 B	Anguillarum	GCF_029890935.1	JAKMYH010000004.1	nd	1	MDH5863322.1	tripartite tricarboxylate transporter permease	Response Regulator (RR)	Histidine Kinase (HK)	dgkA	eptA-all	lysr family transcriptional regulator	ABC transporter	ABC transporter	ABC transporter
Vibrio aestuarianus_S/38/15 A	Anguillarum	GCF_029891105.1	NZ_OX124760.1	nd	1	WP_168522291.1	tripartite tricarboxylate transporter permease	Response Regulator (RR)	Histidine Kinase (HK)	dgkA	eptA-all	lysr family transcriptional regulator	ABC transporter	ABC transporter	ABC transporter
Vibrio aestuarianus_S/43/14 A	Anguillarum	GCF_029890525.1	NZ_OX124760.1	nd	1	WP_168522291.1	tripartite tricarboxylate transporter permease	Response Regulator (RR)	Histidine Kinase (HK)	dgkA	eptA-all	lysr family transcriptional regulator	ABC transporter	ABC transporter	ABC transporter
Vibrio aestuarianus_S/52/14 A	Anguillarum	GCF_029890635.1	NZ_OX124760.1	nd	1	WP_168522291.1	tripartite tricarboxylate transporter permease	Response Regulator (RR)	Histidine Kinase (HK)	dgkA	eptA-all	lysr family transcriptional regulator	ABC transporter	ABC transporter	ABC transporter
Vibrio aestuarianus_S/58/15	Anguillarum	GCF_029891015.1	JAKMYD010000001.1	nd	1	MDH5870251.1	tripartite tricarboxylate transporter permease	Response Regulator (RR)	Histidine Kinase (HK)	dgkA	eptA-all	lysr family transcriptional regulator	ABC transporter	ABC transporter	ABC transporter
Vibrio aestuarianus_S/59/15	Anguillarum	GCF_029890805.1	NZ_OX124760.1	nd	1	WP_168522291.1	tripartite tricarboxylate transporter permease	Response Regulator (RR)	Histidine Kinase (HK)	dgkA	eptA-all	lysr family transcriptional regulator	ABC transporter	ABC transporter	ABC transporter
Vibrio aestuarianus_S/60/15 A	Anguillarum	GCF_029890815.1	JAKMYO010000003.1	nd	1	MDH5960874.1	tripartite tricarboxylate transporter permease	Response Regulator (RR)	Histidine Kinase (HK)	dgkA	eptA-all	lysr family transcriptional regulator	ABC transporter	ABC transporter	ABC transporter
Vibrio aestuarianus_S/65/15 B	Anguillarum	GCF_029891005.1	NZ_OX124760.1	nd	1	WP_168522291.1	tripartite tricarboxylate transporter permease	Response Regulator (RR)	Histidine Kinase (HK)	dgkA	eptA-all	lysr family transcriptional regulator	ABC transporter	ABC transporter	ABC transporter
Vibrio aestuarianus_S/93/15 A	Anguillarum	GCF_029891275.1	JAKMYS010000004.1	nd	1	MDH6028601.1	tripartite tricarboxylate transporter permease	Response Regulator (RR)	Histidine Kinase (HK)	dgkA	eptA-all	lysr family transcriptional regulator	ABC transporter	ABC transporter	ABC transporter
Vibrio aestuarianus_SC_3670	Anguillarum	GCF_028857705.1	JAKNAH010000007.1	nd	1	MDE1266954.1	tripartite tricarboxylate transporter permease	Response Regulator (RR)	Histidine Kinase (HK)	dgkA	eptA-all	lysr family transcriptional regulator	ABC transporter	ABC transporter	ABC transporter
Vibrio aestuarianus_SC_3770	Anguillarum	GCF_028857675.1	NZ_OX124760.1	nd	1	WP_168522291.1	tripartite tricarboxylate transporter permease	Response Regulator (RR)	Histidine Kinase (HK)	dgkA	eptA-all	lysr family transcriptional regulator	ABC transporter	ABC transporter	ABC transporter
Vibrio aestuarianus_SC_4077	Anguillarum	GCF_028857635.1	NZ_OX124760.1	nd	1	WP_168522291.1	tripartite tricarboxylate transporter permease	Response Regulator (RR)	Histidine Kinase (HK)	dgkA	eptA-all	lysr family transcriptional regulator	ABC transporter	ABC transporter	ABC transporter
Vibrio aestuarianus_U17	Anguillarum	GCF_029867305.1	NZ_CP118711.1	chr1	1	WP_176246327.1	tripartite tricarboxylate transporter tctb family protein	tripartite tricarboxylate transporter permease	Response Regulator (RR)	dgkA	eptA-all	alkene reductase	lysr family transcriptional regulator	ABC transporter	ABC transporter
Vibrio aestuarianus_U18	Anguillarum	GCF_028858475.1	NZ_JAKNYR010000017.1	nd	1	WP_274701921.1	tripartite tricarboxylate transporter substrate binding protein	tripartite tricarboxylate transporter tctb family protein	tripartite tricarboxylate transporter permease	dgkA	eptA-all	ABC transporter	ABC transporter	ABC transporter	hypothetical protein
Vibrio aestuarianus_U29	Anguillarum	GCF_029867285.1	NZ_CP118709.1	chr1	1	WP_301065949.1	tripartite tricarboxylate transporter permease	Response Regulator (RR)	Histidine Kinase (HK)	dgkA	eptA-all	alkene reductase	lysr family transcriptional regulator	ABC transporter	ABC transporter
Vibrio aestuarianus_U36	Anguillarum	GCF_028858425.1	NZ_JAKNYQ010000001.1	contig	1	WP_274678281.1	tripartite tricarboxylate transporter substrate binding protein	tripartite tricarboxylate transporter tctb family protein	tripartite tricarboxylate transporter permease	dgkA	eptA-all	alkene reductase	lysr family transcriptional regulator	ABC transporter	ABC transporter
Vibrio aestuarianus_U40	Anguillarum	GCA_028858395.1	JAKNYP010000001.1	contig	1	MDE1219473.1	tripartite tricarboxylate transporter permease	Response Regulator (RR)	Histidine Kinase (HK)	dgkA	eptA-all	lysr family transcriptional regulator	ABC transporter	ABC transporter	ABC transporter
Vibrio alfacsensis_04Ya108	Harveyi	GCF_019670485.1	NZ_AP024166.1	chr2	1	WP_221070385.1	isoamylase early set domain_containing protein	oxidoreductase	Response Regulator (RR)	Histidine Kinase (HK)	eptA-all	hypothetical protein	hypothetical protein	mfs transporter	yccf domain_containing protein
Vibrio alfacsensis_04Ya249	Harveyi	GCF_019670025.1	NZ_AP019850.1	chr2	1	WP_221072116.1	oxidoreductase	Response Regulator (RR)	Histidine Kinase (HK)	zipper	eptA-all	hypothetical protein	hypothetical protein	mfs transporter	yccf domain_containing protein
Vibrio alfacsensis_CAIM 1831	Harveyi	GCF_003544875.1	CP032094.1	chr1	1	AXY03268.1	oxidoreductase	Response Regulator (RR)	Histidine Kinase (HK)	zipper	eptA-all	hypothetical protein	hypothetical protein	mfs transporter	yccf domain_containing protein
Vibrio alfacsensis_VA-1	Harveyi	GCF_034428235.1	NZ_CP140103.1	chr2	1	WP_322804858.1	oxidoreductase	Response Regulator (RR)	Histidine Kinase (HK)	zipper	eptA-all	hypothetical protein	hypothetical protein	mfs transporter	yccf domain_containing protein
Vibrio algicola_SM1977	nd	GCF_009601765.2	NZ_CP045699.1	chr1	2	WP_153447078.1	smr family transporter	lipocalin family protein	Response Regulator (RR)	Histidine Kinase (HK)	eptA-all	mipa/ompv family protein	atp_dependent rna helicase dbpa	glutaredoxin family protein	duf1415 domain_containing protein
Vibrio algicola_SM1977	nd	GCF_009601765.2	NZ_CP045700.1	chr2	2	WP_178306529.1	ABC transporter	ABC transporter	gnat family n_acetyltransferase	ferredoxin__nadp reductase	eptA-all	dgkA	Response Regulator (RR)	Histidine Kinase (HK)	lysr family transcriptional regulator
Vibrio alginolyticus 12G01	Harveyi	GCF_000153505.1	CH902589.1	nd	1	EAS77227.1	Response Regulator (RR)	Histidine Kinase (HK)	zipper	dgkA	eptA-3	oxidoreductase	yccf domain_containing protein	hypothetical protein	patatin family protein
Vibrio alginolyticus 40B	Harveyi	GCF_000176055.1	ACZB01000034.1	nd	1	EEZ83216.1	Response Regulator (RR)	Histidine Kinase (HK)	zipper	dgkA	eptA-3	oxidoreductase	yccf domain_containing protein	patatin family protein	pirin family protein
Vibrio alginolyticus NBRC 15630 = ATCC 17749	Harveyi	GCF_000354175.2	CP006719.1	chr2	1	AGV19657.1	Response Regulator (RR)	Histidine Kinase (HK)	zipper	dgkA	eptA-3	oxidoreductase	yccf domain_containing protein	patatin family protein	pirin family protein
Vibrio alginolyticus NBRC 15630 = ATCC 17749	Harveyi	GCF_000467145.1	BATK01000002.1	contig	1	GAD69997.1	Response Regulator (RR)	Histidine Kinase (HK)	zipper	dgkA	eptA-3	oxidoreductase	yccf domain_containing protein	hypothetical protein	patatin family protein
Vibrio alginolyticus_062916C	Harveyi	GCF_013114005.1	NZ_JBAKAG010000001.1	contig	1	WP_171344213.1	Response Regulator (RR)	Histidine Kinase (HK)	zipper	dgkA	eptA-3	oxidoreductase	yccf domain_containing protein	patatin family protein	pirin family protein
Vibrio alginolyticus_081416A	Harveyi	GCF_013114015.1	NZ_LVYF01000053.1	chr2	1	WP_005373681.1	Response Regulator (RR)	Histidine Kinase (HK)	zipper	dgkA	eptA-3	oxidoreductase	yccf domain_containing protein	patatin family protein	pirin family protein
Vibrio alginolyticus_10N.261.52.A3	Harveyi	GCF_005145885.1	NZ_JAWOTJ010000011.1	nd	1	WP_136976615.1	Response Regulator (RR)	Histidine Kinase (HK)	zipper	dgkA	eptA-3	oxidoreductase	yccf domain_containing protein	hypothetical protein	patatin family protein
Vibrio alginolyticus_138-2	Harveyi	GCF_012151155.1	NZ_AP022860.1	chr2	1	WP_164665455.1	Response Regulator (RR)	Histidine Kinase (HK)	zipper	dgkA	eptA-3	oxidoreductase	yccf domain_containing protein	hypothetical protein	patatin family protein
Vibrio alginolyticus_2-1	Harveyi	GCF_029203225.1	NZ_LVYF01000053.1	chr2	1	WP_005373681.1	Response Regulator (RR)	Histidine Kinase (HK)	zipper	dgkA	eptA-3	oxidoreductase	yccf domain_containing protein	hypothetical protein	patatin family protein
Vibrio alginolyticus_2013V-1302	Harveyi	GCF_009665435.1	NZ_JANJIN010000006.1	nd	1	WP_154204229.1	Response Regulator (RR)	Histidine Kinase (HK)	zipper	dgkA	eptA-3	oxidoreductase	yccf domain_containing protein	hypothetical protein	patatin family protein
Vibrio alginolyticus_2015AW-0011	Harveyi	GCF_012274965.1	NZ_JAWOTR010000002.1	nd	1	WP_170896907.1	Response Regulator (RR)	Histidine Kinase (HK)	zipper	dgkA	eptA-3	yccf domain_containing protein	hypothetical protein	patatin family protein	cold_shock protein
Vibrio alginolyticus_2019V-1233	Harveyi	GCA_024218255.1	ABHBCS010000016.1	nd	1	EJL6720948.1	Response Regulator (RR)	Histidine Kinase (HK)	zipper	dgkA	eptA-3	oxidoreductase	yccf domain_containing protein	hypothetical protein	patatin family protein
Vibrio alginolyticus_2019V-1284	Harveyi	GCA_024218315.1	ABHBCV010000025.1	nd	1	EJL6726544.1	Response Regulator (RR)	Histidine Kinase (HK)	zipper	dgkA	eptA-3	oxidoreductase	yccf domain_containing protein	hypothetical protein	patatin family protein
Vibrio alginolyticus_2020V-1020	Harveyi	GCA_024218375.1	ABHBCY010000001.1	nd	1	EJL6747666.1	Response Regulator (RR)	Histidine Kinase (HK)	zipper	dgkA	eptA-3	oxidoreductase	yccf domain_containing protein	hypothetical protein	patatin family protein
Vibrio alginolyticus_2020V-1082	Harveyi	GCA_024219455.1	ABHBES010000014.1	nd	1	EJL6926026.1	Response Regulator (RR)	Histidine Kinase (HK)	zipper	dgkA	eptA-3	oxidoreductase	yccf domain_containing protein	hypothetical protein	patatin family protein
Vibrio alginolyticus_2020V-1085	Harveyi	GCA_024218545.1	ABHBDH010000029.1	nd	1	EJL6784337.1	Response Regulator (RR)	Histidine Kinase (HK)	zipper	dgkA	eptA-3	oxidoreductase	yccf domain_containing protein	hypothetical protein	patatin family protein
Vibrio alginolyticus_2020V-1100	Harveyi	GCA_024218575.1	ABHBDJ010000029.1	nd	1	EJL6792704.1	Response Regulator (RR)	Histidine Kinase (HK)	zipper	dgkA	eptA-3	oxidoreductase	yccf domain_containing protein	hypothetical protein	patatin family protein
Vibrio alginolyticus_2020V-1103	Harveyi	GCA_024218215.1	ABHBCR010000017.1	nd	1	EJL6734769.1	Response Regulator (RR)	Histidine Kinase (HK)	zipper	dgkA	eptA-3	oxidoreductase	yccf domain_containing protein	hypothetical protein	patatin family protein
Vibrio alginolyticus_2021V-1174	Harveyi	GCA_024219115.1	ABHBEB010000024.1	nd	1	EJL6854989.1	Response Regulator (RR)	Histidine Kinase (HK)	zipper	dgkA	eptA-3	oxidoreductase	yccf domain_containing protein	hypothetical protein	patatin family protein
Vibrio alginolyticus_20220413_2	Harveyi	GCF_028743695.1	NZ_JBBFBC010000001.1	nd	1	WP_025767952.1	Response Regulator (RR)	Histidine Kinase (HK)	zipper	dgkA	eptA-3	oxidoreductase	yccf domain_containing protein	hypothetical protein	patatin family protein
Vibrio alginolyticus_2022V-1006	Harveyi	GCA_024218335.1	ABHBCX010000049.1	nd	1	EJL6747031.1	Response Regulator (RR)	Histidine Kinase (HK)	zipper	dgkA	eptA-3	oxidoreductase	yccf domain_containing protein	hypothetical protein	patatin family protein
Vibrio alginolyticus_2022V-1058	Harveyi	GCA_036970395.1	ABQMZR010000027.1	nd	1	EMK6931905.1	Response Regulator (RR)	Histidine Kinase (HK)	zipper	dgkA	eptA-3	oxidoreductase	yccf domain_containing protein	hypothetical protein	patatin family protein
Vibrio alginolyticus_2022V-1123	Harveyi	GCA_036970415.1	ABQMZQ010000067.1	nd	1	EMK6928070.1	Response Regulator (RR)	Histidine Kinase (HK)	zipper	dgkA	eptA-3	oxidoreductase	yccf domain_containing protein	hypothetical protein	patatin family protein
Vibrio alginolyticus_2022V-1166	Harveyi	GCA_036970475.1	ABQMZS010000080.1	nd	1	EMK6990259.1	Response Regulator (RR)	Histidine Kinase (HK)	zipper	dgkA	eptA-3	oxidoreductase	yccf domain_containing protein	hypothetical protein	patatin family protein
Vibrio alginolyticus_2023V-1158	Harveyi	GCA_036970495.1	ABQMZU010000031.1	nd	1	EMK6984785.1	Response Regulator (RR)	Histidine Kinase (HK)	zipper	dgkA	eptA-3	oxidoreductase	yccf domain_containing protein	hypothetical protein	patatin family protein
Vibrio alginolyticus_21MO12SH01-V1	Harveyi	GCA_022902595.1	ABFQBH010000002.1	nd	1	EJA7357439.1	Response Regulator (RR)	Histidine Kinase (HK)	zipper	dgkA	eptA-3	oxidoreductase	yccf domain_containing protein	hypothetical protein	patatin family protein
Vibrio alginolyticus_2439-01	Harveyi	GCF_009763745.1	NZ_LVYF01000053.1	chr2	1	WP_005373681.1	Response Regulator (RR)	Histidine Kinase (HK)	zipper	dgkA	eptA-3	oxidoreductase	yccf domain_containing protein	hypothetical protein	patatin family protein
Vibrio alginolyticus_333086	Harveyi	GCA_015804555.1	AAXNYJ010000024.1	nd	1	EGR2556307.1	Response Regulator (RR)	Histidine Kinase (HK)	zipper	dgkA	eptA-3	oxidoreductase	yccf domain_containing protein	hypothetical protein	patatin family protein
Vibrio alginolyticus_338365	Harveyi	GCA_015804475.1	AAXNYE010000004.1	nd	1	EGR2550567.1	Response Regulator (RR)	Histidine Kinase (HK)	zipper	dgkA	eptA-3	oxidoreductase	yccf domain_containing protein	patatin family protein	pirin family protein
Vibrio alginolyticus_AK1822500157	Harveyi	GCA_016617735.1	AAYRWL010000001.1	nd	1	EHA1202337.1	Response Regulator (RR)	Histidine Kinase (HK)	zipper	dgkA	eptA-3	oxidoreductase	yccf domain_containing protein	hypothetical protein	patatin family protein
Vibrio alginolyticus_AmN7-20	Harveyi	GCF_020171485.1	JAIUZW010000009.1	nd	1	MCA0936601.1	glutathione peroxidase	duf3429 domain_containing protein	isoamylase early set domain_containing protein	dgkA	eptA-all	oxidoreductase	yccf domain_containing protein	marr family transcriptional regulator	cdf family co(ii)/ni(ii) efflux transporter dmef
Vibrio alginolyticus_ANC4-19	Harveyi	GCF_001584265.1	NZ_JAGDKK010000001.1	contig	1	WP_064376216.1	Response Regulator (RR)	Histidine Kinase (HK)	zipper	dgkA	eptA-3	oxidoreductase	yccf domain_containing protein	hypothetical protein	patatin family protein
Vibrio alginolyticus_AP-1	Harveyi	GCF_016937625.1	NZ_JAMPZP010000003.1	contig	1	WP_205461083.1	Response Regulator (RR)	Histidine Kinase (HK)	zipper	dgkA	eptA-3	oxidoreductase	yccf domain_containing protein	patatin family protein	pirin family protein
Vibrio alginolyticus_ATCC 33787	Harveyi	GCF_019846825.1	NZ_LVYF01000053.1	chr2	1	WP_005373681.1	Response Regulator (RR)	Histidine Kinase (HK)	zipper	dgkA	eptA-3	oxidoreductase	yccf domain_containing protein	patatin family protein	pirin family protein
Vibrio alginolyticus_ATCC 33787	Harveyi	GCF_001469735.1	CP013485.1	chr1	1	ALR94556.1	Response Regulator (RR)	Histidine Kinase (HK)	zipper	dgkA	eptA-3	oxidoreductase	yccf domain_containing protein	hypothetical protein	patatin family protein
Vibrio alginolyticus_AUSMDU00039564	Harveyi	GCA_026960985.1	DALCPL010000023.1	nd	1	HCZ9277687.1	Response Regulator (RR)	Histidine Kinase (HK)	zipper	dgkA	eptA-3	oxidoreductase	yccf domain_containing protein	hypothetical protein	patatin family protein
Vibrio alginolyticus_AUSMDU00039743	Harveyi	GCA_026961045.1	DALCPO010000044.1	nd	1	HCZ9287371.1	Response Regulator (RR)	Histidine Kinase (HK)	zipper	dgkA	eptA-3	oxidoreductase	yccf domain_containing protein	hypothetical protein	patatin family protein
Vibrio alginolyticus_AUSMDU00051557	Harveyi	GCA_026961065.1	DALCPP010000026.1	nd	1	HCZ9262015.1	Response Regulator (RR)	Histidine Kinase (HK)	zipper	dgkA	eptA-3	oxidoreductase	yccf domain_containing protein	hypothetical protein	patatin family protein
Vibrio alginolyticus_AUSMDU00051558	Harveyi	GCA_026961085.1	DALCPQ010000044.1	nd	1	HCZ9297735.1	Response Regulator (RR)	Histidine Kinase (HK)	zipper	dgkA	eptA-3	oxidoreductase	yccf domain_containing protein	hypothetical protein	patatin family protein
Vibrio alginolyticus_AUSMDU00055001	Harveyi	GCA_026959995.1	DALCNN010000028.1	nd	1	HCZ9046237.1	Response Regulator (RR)	Histidine Kinase (HK)	zipper	dgkA	eptA-3	oxidoreductase	yccf domain_containing protein	hypothetical protein	patatin family protein
Vibrio alginolyticus_AUSMDU00055029	Harveyi	GCA_026961105.1	DALCPR010000066.1	nd	1	HCZ9302550.1	Response Regulator (RR)	Histidine Kinase (HK)	zipper	dgkA	eptA-3	oxidoreductase	yccf domain_containing protein	hypothetical protein	patatin family protein
Vibrio alginolyticus_AUSMDU00060655	Harveyi	GCA_026959955.1	DALCNO010000012.1	nd	1	HCZ9050439.1	Response Regulator (RR)	Histidine Kinase (HK)	zipper	dgkA	eptA-3	oxidoreductase	yccf domain_containing protein	hypothetical protein	patatin family protein
Vibrio alginolyticus_AUSMDU00061269	Harveyi	GCA_026959975.1	DALCNP010000053.1	nd	1	HCZ9057118.1	Response Regulator (RR)	Histidine Kinase (HK)	zipper	dgkA	eptA-3	oxidoreductase	yccf domain_containing protein	hypothetical protein	patatin family protein
Vibrio alginolyticus_AUSMDU00061284	Harveyi	GCA_026959915.1	DALCNL010000054.1	nd	1	HCZ9037556.1	Response Regulator (RR)	Histidine Kinase (HK)	zipper	dgkA	eptA-3	oxidoreductase	yccf domain_containing protein	hypothetical protein	patatin family protein
Vibrio alginolyticus_AUSMDU00062996	Harveyi	GCA_026961585.1	DALCQP010000021.1	nd	1	HCZ9395080.1	Response Regulator (RR)	Histidine Kinase (HK)	zipper	dgkA	eptA-3	oxidoreductase	yccf domain_containing protein	hypothetical protein	patatin family protein
Vibrio alginolyticus_AUSMDU00063003	Harveyi	GCA_026961025.1	DALCPN010000076.1	nd	1	HCZ9282440.1	Response Regulator (RR)	Histidine Kinase (HK)	zipper	dgkA	eptA-3	oxidoreductase	yccf domain_containing protein	hypothetical protein	patatin family protein
Vibrio alginolyticus_AUSMDU00063592	Harveyi	GCA_026961005.1	DALCPM010000058.1	nd	1	HCZ9267862.1	Response Regulator (RR)	Histidine Kinase (HK)	zipper	dgkA	eptA-3	oxidoreductase	yccf domain_containing protein	hypothetical protein	patatin family protein
Vibrio alginolyticus_AUSMDU00064140	Harveyi	GCF_026639315.1	NZ_CP110671.1	chr2	1	WP_206953425.1	Response Regulator (RR)	Histidine Kinase (HK)	zipper	dgkA	eptA-3	oxidoreductase	yccf domain_containing protein	hypothetical protein	patatin family protein
Vibrio alginolyticus_B14	Harveyi	GCF_027591915.1	JAQBSS010000001.1	nd	1	MDA0404566.1	Response Regulator (RR)	Histidine Kinase (HK)	zipper	dgkA	eptA-3	oxidoreductase	yccf domain_containing protein	hypothetical protein	patatin family protein
Vibrio alginolyticus_B15	Harveyi	GCF_027591895.1	NZ_JAWOTJ010000011.1	nd	1	WP_136976615.1	Response Regulator (RR)	Histidine Kinase (HK)	zipper	dgkA	eptA-3	oxidoreductase	yccf domain_containing protein	hypothetical protein	patatin family protein
Vibrio alginolyticus_B1S-33	Harveyi	GCF_037168085.1	NZ_JBANGK010000003.1	nd	1	WP_337160888.1	Response Regulator (RR)	Histidine Kinase (HK)	zipper	dgkA	eptA-3	oxidoreductase	yccf domain_containing protein	hypothetical protein	patatin family protein
Vibrio alginolyticus_B1S-50	Harveyi	GCF_037168105.1	NZ_JBANGK010000003.1	nd	1	WP_337160888.1	Response Regulator (RR)	Histidine Kinase (HK)	zipper	dgkA	eptA-3	oxidoreductase	yccf domain_containing protein	hypothetical protein	patatin family protein
Vibrio alginolyticus_B1S-51	Harveyi	GCF_037168185.1	NZ_JBANGK010000003.1	nd	1	WP_337160888.1	Response Regulator (RR)	Histidine Kinase (HK)	zipper	dgkA	eptA-3	oxidoreductase	yccf domain_containing protein	hypothetical protein	patatin family protein
Vibrio alginolyticus_B34S-11	Harveyi	GCF_037168125.1	NZ_JBANGK010000003.1	nd	1	WP_337160888.1	Response Regulator (RR)	Histidine Kinase (HK)	zipper	dgkA	eptA-3	oxidoreductase	yccf domain_containing protein	hypothetical protein	patatin family protein
Vibrio alginolyticus_B34S-44	Harveyi	GCF_037168065.1	NZ_JBANGK010000003.1	nd	1	WP_337160888.1	Response Regulator (RR)	Histidine Kinase (HK)	zipper	dgkA	eptA-3	oxidoreductase	yccf domain_containing protein	hypothetical protein	patatin family protein
Vibrio alginolyticus_B6	Harveyi	GCF_027277705.1	NZ_JAWOTJ010000011.1	nd	1	WP_136976615.1	Response Regulator (RR)	Histidine Kinase (HK)	zipper	dgkA	eptA-3	oxidoreductase	yccf domain_containing protein	hypothetical protein	patatin family protein
Vibrio alginolyticus_BI-1E	Harveyi	GCF_036904075.1	NZ_JBAKAI010000003.1	contig	1	WP_085569161.1	Response Regulator (RR)	Histidine Kinase (HK)	zipper	dgkA	eptA-3	oxidoreductase	yccf domain_containing protein	hypothetical protein	patatin family protein
Vibrio alginolyticus_BI-6D	Harveyi	GCF_036904215.1	NZ_JAWOVO010000003.1	nd	1	WP_213905965.1	Response Regulator (RR)	Histidine Kinase (HK)	zipper	dgkA	eptA-3	oxidoreductase	yccf domain_containing protein	hypothetical protein	patatin family protein
Vibrio alginolyticus_BI-7D	Harveyi	GCF_036904175.1	NZ_JAWOQT010000004.1	nd	1	WP_017819857.1	Response Regulator (RR)	Histidine Kinase (HK)	zipper	dgkA	eptA-3	oxidoreductase	yccf domain_containing protein	hypothetical protein	patatin family protein
Vibrio alginolyticus_BI-8D	Harveyi	GCF_036904155.1	NZ_JAWOVO010000003.1	nd	1	WP_213905965.1	Response Regulator (RR)	Histidine Kinase (HK)	zipper	dgkA	eptA-3	oxidoreductase	yccf domain_containing protein	hypothetical protein	patatin family protein
Vibrio alginolyticus_BII-1B	Harveyi	GCF_036904195.1	NZ_JBBFBC010000001.1	nd	1	WP_025767952.1	Response Regulator (RR)	Histidine Kinase (HK)	zipper	dgkA	eptA-3	oxidoreductase	yccf domain_containing protein	hypothetical protein	patatin family protein
Vibrio alginolyticus_BII-4D	Harveyi	GCF_036904115.1	NZ_JACGDS010000001.1	contig	1	WP_132937025.1	Response Regulator (RR)	Histidine Kinase (HK)	zipper	dgkA	eptA-3	oxidoreductase	yccf domain_containing protein	hypothetical protein	patatin family protein
Vibrio alginolyticus_BII-4F	Harveyi	GCF_024531375.1	NZ_JBBFBC010000001.1	nd	1	WP_025767952.1	Response Regulator (RR)	Histidine Kinase (HK)	zipper	dgkA	eptA-3	oxidoreductase	yccf domain_containing protein	patatin family protein	pirin family protein
Vibrio alginolyticus_BII-5A	Harveyi	GCF_036904235.1	NZ_JACGEC010000001.1	contig	1	WP_334549126.1	Response Regulator (RR)	Histidine Kinase (HK)	zipper	dgkA	eptA-3	oxidoreductase	yccf domain_containing protein	hypothetical protein	patatin family protein
Vibrio alginolyticus_BII-5F	Harveyi	GCF_036904135.1	NZ_JAWOSK010000004.1	nd	1	WP_053304551.1	Response Regulator (RR)	Histidine Kinase (HK)	zipper	dgkA	eptA-3	oxidoreductase	yccf domain_containing protein	hypothetical protein	patatin family protein
Vibrio alginolyticus_BII-5G	Harveyi	GCF_036904045.1	NZ_JAWOWJ010000001.1	nd	1	WP_170890196.1	Response Regulator (RR)	Histidine Kinase (HK)	zipper	dgkA	eptA-3	oxidoreductase	yccf domain_containing protein	hypothetical protein	patatin family protein
Vibrio alginolyticus_BII-7D	Harveyi	GCF_024531195.1	JACEOC010000001.1	contig	1	MCQ9058926.1	Response Regulator (RR)	Histidine Kinase (HK)	zipper	dgkA	eptA-3	oxidoreductase	yccf domain_containing protein	hypothetical protein	patatin family protein
Vibrio alginolyticus_BII-7F	Harveyi	GCF_024531215.1	JACEOB010000007.1	contig	1	MCQ9069640.1	Response Regulator (RR)	Histidine Kinase (HK)	zipper	dgkA	eptA-3	oxidoreductase	yccf domain_containing protein	hypothetical protein	patatin family protein
Vibrio alginolyticus_BII-7H	Harveyi	GCF_024531205.1	JACEOD010000001.1	contig	1	MCQ9101284.1	Response Regulator (RR)	Histidine Kinase (HK)	zipper	dgkA	eptA-3	oxidoreductase	yccf domain_containing protein	hypothetical protein	patatin family protein
Vibrio alginolyticus_BII-8B	Harveyi	GCF_024531295.1	JACEOE010000001.1	contig	1	MCQ9035611.1	Response Regulator (RR)	Histidine Kinase (HK)	zipper	dgkA	eptA-3	oxidoreductase	yccf domain_containing protein	hypothetical protein	patatin family protein
Vibrio alginolyticus_BII-8G	Harveyi	GCF_036904035.1	NZ_LVYF01000053.1	chr2	1	WP_005373681.1	Response Regulator (RR)	Histidine Kinase (HK)	zipper	dgkA	eptA-3	oxidoreductase	yccf domain_containing protein	hypothetical protein	patatin family protein
Vibrio alginolyticus_BNVF9	Harveyi	GCF_903986595.1	NZ_JBBFBC010000001.1	nd	1	WP_025767952.1	Response Regulator (RR)	Histidine Kinase (HK)	zipper	dgkA	eptA-3	oxidoreductase	yccf domain_containing protein	hypothetical protein	patatin family protein
Vibrio alginolyticus_BR233	Harveyi	GCF_004349375.1	SMLJ01000006.1	nd	1	TDE47820.1	Response Regulator (RR)	Histidine Kinase (HK)	zipper	dgkA	eptA-3	oxidoreductase	yccf domain_containing protein	hypothetical protein	patatin family protein
Vibrio alginolyticus_BSW15	Harveyi	GCF_000834085.1	NZ_JXIO01000020.1	contig	1	WP_042522688.1	Response Regulator (RR)	Histidine Kinase (HK)	zipper	dgkA	eptA-3	oxidoreductase	yccf domain_containing protein	hypothetical protein	patatin family protein
Vibrio alginolyticus_BSW8	Harveyi	GCF_000834155.1	NZ_JXIO01000020.1	contig	1	WP_042522688.1	Response Regulator (RR)	Histidine Kinase (HK)	zipper	dgkA	eptA-3	oxidoreductase	yccf domain_containing protein	hypothetical protein	patatin family protein
Vibrio alginolyticus_CB 1006-27	Harveyi	GCA_018084325.1	ABADMU010000004.1	nd	1	EHK9546609.1	Response Regulator (RR)	Histidine Kinase (HK)	zipper	dgkA	eptA-3	oxidoreductase	yccf domain_containing protein	hypothetical protein	patatin family protein
Vibrio alginolyticus_CDDH_359	Harveyi	GCA_020764255.1	DAFCBW010000001.1	nd	1	HBK5917603.1	Response Regulator (RR)	Histidine Kinase (HK)	zipper	dgkA	eptA-3	oxidoreductase	yccf domain_containing protein	hypothetical protein	patatin family protein
Vibrio alginolyticus_CH_184	Harveyi	GCA_020764295.1	DAFCBX010000002.1	nd	1	HBK5923252.1	Response Regulator (RR)	Histidine Kinase (HK)	zipper	dgkA	eptA-3	oxidoreductase	yccf domain_containing protein	hypothetical protein	patatin family protein
Vibrio alginolyticus_CMFRI-JF260912	Harveyi	GCF_030487685.1	NZ_JAUJYY010000003.1	nd	1	WP_301872769.1	Response Regulator (RR)	Histidine Kinase (HK)	zipper	dgkA	eptA-3	oxidoreductase	yccf domain_containing protein	hypothetical protein	patatin family protein
Vibrio alginolyticus_DFP1994	Harveyi	GCF_014769135.1	NZ_JBAKAI010000003.1	contig	1	WP_085569161.1	Response Regulator (RR)	Histidine Kinase (HK)	zipper	dgkA	eptA-3	oxidoreductase	yccf domain_containing protein	patatin family protein	pirin family protein
Vibrio alginolyticus_E06333	Harveyi	GCF_017161465.1	NZ_LVYF01000053.1	chr2	1	WP_005373681.1	Response Regulator (RR)	Histidine Kinase (HK)	zipper	dgkA	eptA-3	oxidoreductase	yccf domain_containing protein	hypothetical protein	patatin family protein
Vibrio alginolyticus_E110	Harveyi	GCF_023650915.1	CP098033.1	chr1	1	URR26082.1	Response Regulator (RR)	Histidine Kinase (HK)	zipper	dgkA	eptA-3	oxidoreductase	yccf domain_containing protein	hypothetical protein	patatin family protein
Vibrio alginolyticus_EPGS	Harveyi	GCF_001273715.1	NZ_JBBFBC010000001.1	nd	1	WP_025767952.1	Response Regulator (RR)	Histidine Kinase (HK)	zipper	dgkA	eptA-3	oxidoreductase	yccf domain_containing protein	hypothetical protein	patatin family protein
Vibrio alginolyticus_FA2	Harveyi	GCF_011801435.1	NZ_CP042450.1	chr2	1	WP_167416159.1	Response Regulator (RR)	Histidine Kinase (HK)	zipper	dgkA	eptA-3	oxidoreductase	yccf domain_containing protein	hypothetical protein	patatin family protein
Vibrio alginolyticus_FDAARGOS_108	Harveyi	GCF_002953515.1	NZ_JAWOWG010000003.1	nd	1	WP_104976246.1	Response Regulator (RR)	Histidine Kinase (HK)	zipper	dgkA	eptA-3	oxidoreductase	yccf domain_containing protein	hypothetical protein	patatin family protein
Vibrio alginolyticus_FDAARGOS_110	Harveyi	GCF_002953535.1	NZ_CP014041.1	chr2	1	WP_104980480.1	Response Regulator (RR)	Histidine Kinase (HK)	zipper	dgkA	eptA-3	oxidoreductase	yccf domain_containing protein	hypothetical protein	patatin family protein
Vibrio alginolyticus_FDAARGOS_114	Harveyi	GCF_002953975.1	NZ_JAWOQT010000004.1	nd	1	WP_017819857.1	Response Regulator (RR)	Histidine Kinase (HK)	zipper	dgkA	eptA-3	oxidoreductase	yccf domain_containing protein	hypothetical protein	patatin family protein
Vibrio alginolyticus_FDAARGOS_97	Harveyi	GCF_001471275.2	LOSN02000002.1	nd	1	PNP19646.1	Response Regulator (RR)	Histidine Kinase (HK)	zipper	dgkA	eptA-3	oxidoreductase	yccf domain_containing protein	hypothetical protein	patatin family protein
Vibrio alginolyticus_FDAARGOS_98	Harveyi	GCF_001525595.2	NZ_LRIG02000001.1	nd	1	WP_062731054.1	Response Regulator (RR)	Histidine Kinase (HK)	zipper	dgkA	eptA-3	oxidoreductase	yccf domain_containing protein	hypothetical protein	patatin family protein
Vibrio alginolyticus_FJV2	Harveyi	GCF_022343085.1	NZ_JBBFBC010000001.1	nd	1	WP_025767952.1	Response Regulator (RR)	Histidine Kinase (HK)	zipper	dgkA	eptA-3	oxidoreductase	yccf domain_containing protein	patatin family protein	pirin family protein
Vibrio alginolyticus_FVB17	Harveyi	GCF_903986905.1	NZ_CAJDZJ010000043.1	nd	1	WP_182039579.1	Response Regulator (RR)	Histidine Kinase (HK)	zipper	dgkA	eptA-3	oxidoreductase	yccf domain_containing protein	hypothetical protein	patatin family protein
Vibrio alginolyticus_G21615-S1	Harveyi	GCF_027214205.1	NZ_LVYF01000053.1	chr2	1	WP_005373681.1	Response Regulator (RR)	Histidine Kinase (HK)	zipper	dgkA	eptA-3	oxidoreductase	yccf domain_containing protein	hypothetical protein	patatin family protein
Vibrio alginolyticus_gentamicin resistant_gut	Harveyi	GCA_026961145.1	DALCPS010000008.1	nd	1	HCZ9306179.1	Response Regulator (RR)	Histidine Kinase (HK)	zipper	dgkA	eptA-3	oxidoreductase	yccf domain_containing protein	hypothetical protein	patatin family protein
Vibrio alginolyticus_GS_MYPK1	Harveyi	GCF_013368735.1	NZ_JAWOWJ010000001.1	nd	1	WP_170890196.1	Response Regulator (RR)	Histidine Kinase (HK)	zipper	dgkA	eptA-3	oxidoreductase	yccf domain_containing protein	hypothetical protein	patatin family protein
Vibrio alginolyticus_H2O_026	Harveyi	GCA_020770135.1	DAFCDK010000002.1	nd	1	HBK6030877.1	Response Regulator (RR)	Histidine Kinase (HK)	zipper	dgkA	eptA-3	oxidoreductase	yccf domain_containing protein	hypothetical protein	patatin family protein
Vibrio alginolyticus_Hep-1a-2	Harveyi	GCF_006124875.1	NZ_PZOD01000078.1	contig	1	WP_138940073.1	Response Regulator (RR)	Histidine Kinase (HK)	zipper	dgkA	eptA-3	oxidoreductase	yccf domain_containing protein	hypothetical protein	patatin family protein
Vibrio alginolyticus_HLBS-07	Harveyi	GCF_023169625.1	NZ_JAWOTQ010000001.1	nd	1	WP_213891484.1	isoamylase early set domain_containing protein	Response Regulator (RR)	Histidine Kinase (HK)	dgkA	eptA-3	oxidoreductase	hypothetical protein	patatin family protein	pirin family protein
Vibrio alginolyticus_HNV2	Harveyi	GCF_022343105.1	NZ_JAMPZP010000003.1	contig	1	WP_205461083.1	Response Regulator (RR)	Histidine Kinase (HK)	zipper	dgkA	eptA-3	oxidoreductase	yccf domain_containing protein	hypothetical protein	patatin family protein
Vibrio alginolyticus_HS-1-2	Harveyi	GCF_024747815.1	JAMQAF010000040.1	contig	1	MCS0125299.1	Response Regulator (RR)	Histidine Kinase (HK)	zipper	dgkA	eptA-3	oxidoreductase	yccf domain_containing protein	hypothetical protein	patatin family protein
Vibrio alginolyticus_HS-11-6A	Harveyi	GCF_024747735.1	NZ_JAWOTJ010000011.1	nd	1	WP_136976615.1	Response Regulator (RR)	Histidine Kinase (HK)	zipper	dgkA	eptA-3	oxidoreductase	yccf domain_containing protein	hypothetical protein	patatin family protein
Vibrio alginolyticus_HS-14-8	Harveyi	GCF_024747715.1	NZ_JBAKAJ010000001.1	contig	1	WP_054577747.1	Response Regulator (RR)	Histidine Kinase (HK)	zipper	dgkA	eptA-3	oxidoreductase	yccf domain_containing protein	hypothetical protein	patatin family protein
Vibrio alginolyticus_HS-21-9A	Harveyi	GCF_024747675.1	NZ_JAWOTG010000002.1	nd	1	WP_213895367.1	Response Regulator (RR)	Histidine Kinase (HK)	zipper	dgkA	eptA-3	oxidoreductase	yccf domain_containing protein	hypothetical protein	patatin family protein
Vibrio alginolyticus_HS-23-8	Harveyi	GCF_024747635.1	NZ_JBAKAI010000003.1	contig	1	WP_085569161.1	Response Regulator (RR)	Histidine Kinase (HK)	zipper	dgkA	eptA-3	oxidoreductase	yccf domain_containing protein	hypothetical protein	patatin family protein
Vibrio alginolyticus_HS-25-4	Harveyi	GCF_024747645.1	JAMPZU010000026.1	contig	1	MCS0284521.1	Response Regulator (RR)	Histidine Kinase (HK)	zipper	dgkA	eptA-3	oxidoreductase	yccf domain_containing protein	hypothetical protein	patatin family protein
Vibrio alginolyticus_HS-28-5	Harveyi	GCF_024747615.1	NZ_JBAKAJ010000001.1	contig	1	WP_054577747.1	Response Regulator (RR)	Histidine Kinase (HK)	zipper	dgkA	eptA-3	oxidoreductase	yccf domain_containing protein	hypothetical protein	patatin family protein
Vibrio alginolyticus_HS-3-10	Harveyi	GCF_024747835.1	NZ_LVYF01000053.1	chr2	1	WP_005373681.1	Response Regulator (RR)	Histidine Kinase (HK)	zipper	dgkA	eptA-3	oxidoreductase	yccf domain_containing protein	hypothetical protein	patatin family protein
Vibrio alginolyticus_HS-30-11	Harveyi	GCF_024747595.1	NZ_LVYF01000053.1	chr2	1	WP_005373681.1	Response Regulator (RR)	Histidine Kinase (HK)	zipper	dgkA	eptA-3	oxidoreductase	yccf domain_containing protein	hypothetical protein	patatin family protein
Vibrio alginolyticus_HS-30-16	Harveyi	GCF_024747575.1	NZ_JBBFBC010000001.1	nd	1	WP_025767952.1	Response Regulator (RR)	Histidine Kinase (HK)	zipper	dgkA	eptA-3	oxidoreductase	yccf domain_containing protein	hypothetical protein	patatin family protein
Vibrio alginolyticus_HS-30-8	Harveyi	GCF_024747535.1	JAMPZQ010000022.1	contig	1	MCS0233621.1	Response Regulator (RR)	Histidine Kinase (HK)	zipper	dgkA	eptA-3	oxidoreductase	yccf domain_containing protein	hypothetical protein	patatin family protein
Vibrio alginolyticus_HS-32-2	Harveyi	GCF_024747555.1	NZ_JAMPZP010000003.1	contig	1	WP_205461083.1	Response Regulator (RR)	Histidine Kinase (HK)	zipper	dgkA	eptA-3	oxidoreductase	yccf domain_containing protein	hypothetical protein	patatin family protein
Vibrio alginolyticus_HS-34-5	Harveyi	GCF_024747505.1	NZ_JAWOSK010000004.1	nd	1	WP_053304551.1	Response Regulator (RR)	Histidine Kinase (HK)	zipper	dgkA	eptA-3	oxidoreductase	yccf domain_containing protein	hypothetical protein	patatin family protein
Vibrio alginolyticus_HS-34-6	Harveyi	GCF_024747495.1	NZ_JAWOQQ010000002.1	nd	1	WP_171342622.1	Response Regulator (RR)	Histidine Kinase (HK)	zipper	dgkA	eptA-3	oxidoreductase	yccf domain_containing protein	hypothetical protein	patatin family protein
Vibrio alginolyticus_HS-35-11	Harveyi	GCF_024747445.1	NZ_JBAKAJ010000001.1	contig	1	WP_054577747.1	Response Regulator (RR)	Histidine Kinase (HK)	zipper	dgkA	eptA-3	oxidoreductase	yccf domain_containing protein	hypothetical protein	patatin family protein
Vibrio alginolyticus_HS-39-7	Harveyi	GCF_024747455.1	NZ_LVYF01000053.1	chr2	1	WP_005373681.1	Response Regulator (RR)	Histidine Kinase (HK)	zipper	dgkA	eptA-3	oxidoreductase	yccf domain_containing protein	hypothetical protein	patatin family protein
Vibrio alginolyticus_HS-41-4	Harveyi	GCF_024747415.1	NZ_JBBFBC010000001.1	nd	1	WP_025767952.1	Response Regulator (RR)	Histidine Kinase (HK)	zipper	dgkA	eptA-3	oxidoreductase	yccf domain_containing protein	hypothetical protein	patatin family protein
Vibrio alginolyticus_HS-41-6	Harveyi	GCF_024747395.1	JAMPZI010000042.1	contig	1	MCS0215975.1	Response Regulator (RR)	Histidine Kinase (HK)	zipper	dgkA	eptA-3	oxidoreductase	yccf domain_containing protein	hypothetical protein	patatin family protein
Vibrio alginolyticus_HS-43-7B	Harveyi	GCF_024747375.1	JAMPZH010000118.1	contig	1	MCS0210700.1	Response Regulator (RR)	Histidine Kinase (HK)	zipper	dgkA	eptA-3	oxidoreductase	yccf domain_containing protein	hypothetical protein	patatin family protein
Vibrio alginolyticus_HS-46-5	Harveyi	GCF_024747355.1	NZ_JAWOSM010000002.1	nd	1	WP_258483729.1	Response Regulator (RR)	Histidine Kinase (HK)	zipper	dgkA	eptA-3	oxidoreductase	yccf domain_containing protein	hypothetical protein	patatin family protein
Vibrio alginolyticus_HS-50-3	Harveyi	GCF_024747325.1	NZ_JAWOSK010000004.1	nd	1	WP_053304551.1	Response Regulator (RR)	Histidine Kinase (HK)	zipper	dgkA	eptA-3	oxidoreductase	yccf domain_containing protein	hypothetical protein	patatin family protein
Vibrio alginolyticus_HS-51-5	Harveyi	GCF_024747295.1	NZ_JAWOSK010000004.1	nd	1	WP_053304551.1	Response Regulator (RR)	Histidine Kinase (HK)	zipper	dgkA	eptA-3	oxidoreductase	yccf domain_containing protein	hypothetical protein	patatin family protein
Vibrio alginolyticus_HS-56-5	Harveyi	GCF_024747235.1	NZ_LVYF01000053.1	chr2	1	WP_005373681.1	Response Regulator (RR)	Histidine Kinase (HK)	zipper	dgkA	eptA-3	oxidoreductase	yccf domain_containing protein	hypothetical protein	patatin family protein
Vibrio alginolyticus_HS-58-1	Harveyi	GCF_024747195.1	NZ_JAWOQP010000006.1	nd	1	WP_258475572.1	Response Regulator (RR)	Histidine Kinase (HK)	zipper	dgkA	eptA-3	oxidoreductase	yccf domain_containing protein	hypothetical protein	patatin family protein
Vibrio alginolyticus_HS-58-3	Harveyi	GCF_024747245.1	JAMPYZ010000054.1	contig	1	MCS0131988.1	Response Regulator (RR)	Histidine Kinase (HK)	zipper	dgkA	eptA-3	oxidoreductase	yccf domain_containing protein	hypothetical protein	patatin family protein
Vibrio alginolyticus_HS-6-2	Harveyi	GCF_024747845.1	NZ_AP023186.1	chr2	1	WP_170893114.1	Response Regulator (RR)	Histidine Kinase (HK)	zipper	dgkA	eptA-3	oxidoreductase	yccf domain_containing protein	hypothetical protein	patatin family protein
Vibrio alginolyticus_HS-61-1	Harveyi	GCF_024747175.1	JAMPYX010000048.1	contig	1	MCS0150357.1	Response Regulator (RR)	Histidine Kinase (HK)	zipper	dgkA	eptA-3	oxidoreductase	yccf domain_containing protein	hypothetical protein	patatin family protein
Vibrio alginolyticus_HS-61-3	Harveyi	GCF_024747155.1	NZ_JAWOQT010000004.1	nd	1	WP_017819857.1	Response Regulator (RR)	Histidine Kinase (HK)	zipper	dgkA	eptA-3	oxidoreductase	yccf domain_containing protein	hypothetical protein	patatin family protein
Vibrio alginolyticus_HS-63-3	Harveyi	GCF_024747095.1	NZ_JAWOSK010000004.1	nd	1	WP_053304551.1	Response Regulator (RR)	Histidine Kinase (HK)	zipper	dgkA	eptA-3	oxidoreductase	yccf domain_containing protein	hypothetical protein	patatin family protein
Vibrio alginolyticus_HS-63-8	Harveyi	GCF_024747075.1	NZ_JAWOUT010000003.1	nd	1	WP_086047515.1	Response Regulator (RR)	Histidine Kinase (HK)	zipper	dgkA	eptA-3	oxidoreductase	yccf domain_containing protein	hypothetical protein	patatin family protein
Vibrio alginolyticus_HS-65-4	Harveyi	GCF_024747015.1	NZ_JBBFBC010000001.1	nd	1	WP_025767952.1	Response Regulator (RR)	Histidine Kinase (HK)	zipper	dgkA	eptA-3	oxidoreductase	yccf domain_containing protein	hypothetical protein	patatin family protein
Vibrio alginolyticus_HS-66-3	Harveyi	GCF_024747025.1	NZ_JAWOSK010000004.1	nd	1	WP_053304551.1	Response Regulator (RR)	Histidine Kinase (HK)	zipper	dgkA	eptA-3	oxidoreductase	yccf domain_containing protein	hypothetical protein	patatin family protein
Vibrio alginolyticus_HS-66-6	Harveyi	GCF_024747005.1	JAMPYP010000011.1	contig	1	MCS0081635.1	Response Regulator (RR)	Histidine Kinase (HK)	zipper	dgkA	eptA-3	oxidoreductase	yccf domain_containing protein	hypothetical protein	patatin family protein
Vibrio alginolyticus_HS-67-6	Harveyi	GCF_024746995.1	NZ_JBAKAG010000001.1	contig	1	WP_171344213.1	Response Regulator (RR)	Histidine Kinase (HK)	zipper	dgkA	eptA-3	oxidoreductase	yccf domain_containing protein	hypothetical protein	patatin family protein
Vibrio alginolyticus_HS-67-8	Harveyi	GCF_024746905.1	NZ_JBBFBC010000001.1	nd	1	WP_025767952.1	Response Regulator (RR)	Histidine Kinase (HK)	zipper	dgkA	eptA-3	oxidoreductase	yccf domain_containing protein	hypothetical protein	patatin family protein
Vibrio alginolyticus_HS-69-5	Harveyi	GCF_024746935.1	JAMPYL010000056.1	contig	1	MCS0182086.1	Response Regulator (RR)	Histidine Kinase (HK)	zipper	dgkA	eptA-3	oxidoreductase	yccf domain_containing protein	hypothetical protein	patatin family protein
Vibrio alginolyticus_HS-9-13	Harveyi	GCF_024747695.1	NZ_JAWOUT010000003.1	nd	1	WP_086047515.1	Response Regulator (RR)	Histidine Kinase (HK)	zipper	dgkA	eptA-3	oxidoreductase	yccf domain_containing protein	hypothetical protein	patatin family protein
Vibrio alginolyticus_HS-9-7	Harveyi	GCF_024747745.1	JAMQAA010000073.1	contig	1	MCS0239659.1	Response Regulator (RR)	Histidine Kinase (HK)	zipper	dgkA	eptA-3	oxidoreductase	yccf domain_containing protein	hypothetical protein	patatin family protein
Vibrio alginolyticus_HY9901	Harveyi	GCF_023206775.1	NZ_JBAKAI010000003.1	contig	1	WP_085569161.1	isoamylase early set domain_containing protein	Response Regulator (RR)	zipper	dgkA	eptA-3	oxidoreductase	yccf domain_containing protein	hypothetical protein	patatin family protein
Vibrio alginolyticus_HYV1	Harveyi	GCF_022343125.1	CP082311.1	chr2	1	ULF79805.1	Response Regulator (RR)	Histidine Kinase (HK)	zipper	dgkA	eptA-3	oxidoreductase	yccf domain_containing protein	hypothetical protein	patatin family protein
Vibrio alginolyticus_I1B	Harveyi	GCF_038297345.1	NZ_JAWOWG010000003.1	nd	1	WP_104976246.1	Response Regulator (RR)	Histidine Kinase (HK)	zipper	dgkA	eptA-3	oxidoreductase	yccf domain_containing protein	hypothetical protein	patatin family protein
Vibrio alginolyticus_I25B	Harveyi	GCF_034480175.1	NZ_LVYF01000053.1	chr2	1	WP_005373681.1	Response Regulator (RR)	Histidine Kinase (HK)	zipper	dgkA	eptA-3	oxidoreductase	yccf domain_containing protein	hypothetical protein	patatin family protein
Vibrio alginolyticus_INSAq252	Harveyi	GCF_021441435.1	NZ_JAWOQT010000004.1	nd	1	WP_017819857.1	Response Regulator (RR)	Histidine Kinase (HK)	zipper	dgkA	eptA-3	oxidoreductase	yccf domain_containing protein	hypothetical protein	patatin family protein
Vibrio alginolyticus_Isc15A	Harveyi	GCF_030995125.1	NZ_JAXLNY010000001.1	contig	1	WP_239939187.1	Response Regulator (RR)	Histidine Kinase (HK)	zipper	dgkA	eptA-3	oxidoreductase	yccf domain_containing protein	hypothetical protein	patatin family protein
Vibrio alginolyticus_Isc1B	Harveyi	GCF_030991365.1	NZ_JAWOWG010000003.1	nd	1	WP_104976246.1	Response Regulator (RR)	Histidine Kinase (HK)	zipper	dgkA	eptA-3	oxidoreductase	yccf domain_containing protein	hypothetical protein	patatin family protein
Vibrio alginolyticus_Isc25B	Harveyi	GCF_030991385.1	NZ_LVYF01000053.1	chr2	1	WP_005373681.1	Response Regulator (RR)	Histidine Kinase (HK)	zipper	dgkA	eptA-3	oxidoreductase	yccf domain_containing protein	hypothetical protein	patatin family protein
Vibrio alginolyticus_ISF-10-3	Harveyi	GCF_024746755.1	NZ_JAWOQT010000004.1	nd	1	WP_017819857.1	Response Regulator (RR)	Histidine Kinase (HK)	zipper	dgkA	eptA-3	oxidoreductase	yccf domain_containing protein	hypothetical protein	patatin family protein
Vibrio alginolyticus_ISF-189-4	Harveyi	GCF_024745855.1	NZ_JAWOSK010000004.1	nd	1	WP_053304551.1	Response Regulator (RR)	Histidine Kinase (HK)	zipper	dgkA	eptA-3	oxidoreductase	yccf domain_containing protein	hypothetical protein	patatin family protein
Vibrio alginolyticus_ISF-189-5	Harveyi	GCF_024745815.1	JANFTG010000051.1	contig	1	MCR9900445.1	Response Regulator (RR)	Histidine Kinase (HK)	zipper	dgkA	eptA-3	oxidoreductase	yccf domain_containing protein	hypothetical protein	patatin family protein
Vibrio alginolyticus_ISF-209-6	Harveyi	GCF_024745435.1	NZ_JANFSO010000016.1	contig	1	WP_301574678.1	Response Regulator (RR)	Histidine Kinase (HK)	zipper	dgkA	eptA-3	oxidoreductase	yccf domain_containing protein	hypothetical protein	patatin family protein
Vibrio alginolyticus_ISF-22-6	Harveyi	GCF_019793245.1	JAILXO010000043.1	contig	1	MBY4648314.1	Response Regulator (RR)	Histidine Kinase (HK)	zipper	dgkA	eptA-3	oxidoreductase	yccf domain_containing protein	hypothetical protein	patatin family protein
Vibrio alginolyticus_ISF-29-4	Harveyi	GCF_024746645.1	NZ_JANFUV010000011.1	contig	1	WP_301660502.1	Response Regulator (RR)	Histidine Kinase (HK)	zipper	dgkA	eptA-3	oxidoreductase	yccf domain_containing protein	hypothetical protein	patatin family protein
Vibrio alginolyticus_ISF-38-2	Harveyi	GCF_024746615.1	JANFUT010000127.1	contig	1	MCS0002611.1	Response Regulator (RR)	Histidine Kinase (HK)	zipper	dgkA	eptA-3	oxidoreductase	yccf domain_containing protein	hypothetical protein	patatin family protein
Vibrio alginolyticus_ISF-49-12	Harveyi	GCF_024746535.1	NZ_JANFUQ010000007.1	contig	1	WP_256952421.1	Response Regulator (RR)	Histidine Kinase (HK)	zipper	dgkA	eptA-3	oxidoreductase	yccf domain_containing protein	hypothetical protein	patatin family protein
Vibrio alginolyticus_ISF-61-5	Harveyi	GCF_024746395.1	NZ_JANFUH010000081.1	contig	1	WP_213867598.1	Response Regulator (RR)	Histidine Kinase (HK)	zipper	dgkA	eptA-3	oxidoreductase	yccf domain_containing protein	hypothetical protein	patatin family protein
Vibrio alginolyticus_ISF-94-4	Harveyi	GCF_024746095.1	JANFTV010000016.1	contig	1	MCR9882897.1	Response Regulator (RR)	Histidine Kinase (HK)	zipper	dgkA	eptA-3	oxidoreductase	yccf domain_containing protein	hypothetical protein	patatin family protein
Vibrio alginolyticus_JW16-551	Harveyi	GCA_016611265.1	AAYRVD010000001.1	nd	1	EHA1075247.1	Response Regulator (RR)	Histidine Kinase (HK)	zipper	dgkA	eptA-3	oxidoreductase	yccf domain_containing protein	hypothetical protein	patatin family protein
Vibrio alginolyticus_JW16-558	Harveyi	GCA_016611145.1	AAYRVF010000001.1	nd	1	EHA1133656.1	Response Regulator (RR)	Histidine Kinase (HK)	zipper	dgkA	eptA-3	oxidoreductase	yccf domain_containing protein	hypothetical protein	patatin family protein
Vibrio alginolyticus_JW16-574	Harveyi	GCA_016611205.1	AAYRUX010000002.1	nd	1	EHA1119466.1	Response Regulator (RR)	Histidine Kinase (HK)	zipper	dgkA	eptA-3	oxidoreductase	yccf domain_containing protein	hypothetical protein	patatin family protein
Vibrio alginolyticus_JW16-580	Harveyi	GCA_016611285.1	AAYRVE010000002.1	nd	1	EHA1097369.1	Response Regulator (RR)	Histidine Kinase (HK)	zipper	dgkA	eptA-3	oxidoreductase	yccf domain_containing protein	hypothetical protein	patatin family protein
Vibrio alginolyticus_K01M1	Harveyi	GCF_002119505.2	CP017890.1	chr2	1	ARP01340.1	Response Regulator (RR)	Histidine Kinase (HK)	zipper	dgkA	eptA-3	oxidoreductase	yccf domain_containing protein	hypothetical protein	patatin family protein
Vibrio alginolyticus_K01M1_P01_01	Harveyi	GCA_026960885.1	DALCPG010000001.1	nd	1	HCZ9243441.1	Response Regulator (RR)	Histidine Kinase (HK)	zipper	dgkA	eptA-3	oxidoreductase	yccf domain_containing protein	hypothetical protein	patatin family protein
Vibrio alginolyticus_K01M1_P02_02	Harveyi	GCA_026960905.1	DALCPH010000006.1	nd	1	HCZ9250761.1	Response Regulator (RR)	Histidine Kinase (HK)	zipper	dgkA	eptA-3	oxidoreductase	yccf domain_containing protein	hypothetical protein	patatin family protein
Vibrio alginolyticus_K01M1_P03_01	Harveyi	GCA_026960925.1	DALCPI010000006.1	nd	1	HCZ9290798.1	Response Regulator (RR)	Histidine Kinase (HK)	zipper	dgkA	eptA-3	oxidoreductase	yccf domain_containing protein	hypothetical protein	patatin family protein
Vibrio alginolyticus_K01M1_P04_04	Harveyi	GCA_026960945.1	DALCPJ010000022.1	nd	1	HCZ9257404.1	Response Regulator (RR)	Histidine Kinase (HK)	zipper	dgkA	eptA-3	oxidoreductase	yccf domain_containing protein	hypothetical protein	patatin family protein
Vibrio alginolyticus_K01M1_P05_01	Harveyi	GCA_026959555.1	DALCMU010000027.1	nd	1	HCZ8964301.1	Response Regulator (RR)	Histidine Kinase (HK)	zipper	dgkA	eptA-3	oxidoreductase	yccf domain_containing protein	hypothetical protein	patatin family protein
Vibrio alginolyticus_K01M1_P06_01	Harveyi	GCA_026964435.1	DALCTX010000006.1	nd	1	HCZ9690103.1	Response Regulator (RR)	Histidine Kinase (HK)	zipper	dgkA	eptA-3	oxidoreductase	yccf domain_containing protein	hypothetical protein	patatin family protein
Vibrio alginolyticus_K01M1_P07_01	Harveyi	GCA_026959595.1	DALCMV010000005.1	nd	1	HCZ8949988.1	Response Regulator (RR)	Histidine Kinase (HK)	zipper	dgkA	eptA-3	oxidoreductase	yccf domain_containing protein	hypothetical protein	patatin family protein
Vibrio alginolyticus_K01M1_P08_01	Harveyi	GCA_026961465.1	DALCQI010000005.1	nd	1	HCZ9357433.1	Response Regulator (RR)	Histidine Kinase (HK)	zipper	dgkA	eptA-3	oxidoreductase	yccf domain_containing protein	hypothetical protein	patatin family protein
Vibrio alginolyticus_K01M1_P09_01	Harveyi	GCA_026959635.1	DALCMW010000002.1	nd	1	HCZ8953446.1	Response Regulator (RR)	Histidine Kinase (HK)	zipper	dgkA	eptA-3	oxidoreductase	yccf domain_containing protein	hypothetical protein	patatin family protein
Vibrio alginolyticus_K01M1_P10_01	Harveyi	GCA_026959615.1	DALCMX010000004.1	nd	1	HCZ8966951.1	Response Regulator (RR)	Histidine Kinase (HK)	zipper	dgkA	eptA-3	oxidoreductase	yccf domain_containing protein	hypothetical protein	patatin family protein
Vibrio alginolyticus_K01M1_P11_01	Harveyi	GCA_026960645.1	DALCOL010000006.1	nd	1	HCZ9165122.1	Response Regulator (RR)	Histidine Kinase (HK)	zipper	dgkA	eptA-3	oxidoreductase	yccf domain_containing protein	hypothetical protein	patatin family protein
Vibrio alginolyticus_K01M1_P12_01	Harveyi	GCA_026962455.1	DALCSG010000007.1	nd	1	HCZ9512731.1	Response Regulator (RR)	Histidine Kinase (HK)	zipper	dgkA	eptA-3	oxidoreductase	yccf domain_containing protein	hypothetical protein	patatin family protein
Vibrio alginolyticus_K01M1_P13	Harveyi	GCA_026959575.1	DALCMT010000004.1	nd	1	HCZ8944531.1	Response Regulator (RR)	Histidine Kinase (HK)	zipper	dgkA	eptA-3	oxidoreductase	yccf domain_containing protein	hypothetical protein	patatin family protein
Vibrio alginolyticus_K01M1_P13_01	Harveyi	GCA_026960455.1	DALCOM010000018.1	nd	1	HCZ9156979.1	Response Regulator (RR)	Histidine Kinase (HK)	zipper	dgkA	eptA-3	oxidoreductase	yccf domain_containing protein	hypothetical protein	patatin family protein
Vibrio alginolyticus_K01M1_P14	Harveyi	GCA_026960435.1	DALCOK010000005.1	nd	1	HCZ9134722.1	Response Regulator (RR)	Histidine Kinase (HK)	zipper	dgkA	eptA-3	oxidoreductase	yccf domain_containing protein	hypothetical protein	patatin family protein
Vibrio alginolyticus_K01M1_P14_01	Harveyi	GCA_026958815.1	DALCLJ010000004.1	nd	1	HCZ8833269.1	Response Regulator (RR)	Histidine Kinase (HK)	zipper	dgkA	eptA-3	oxidoreductase	yccf domain_containing protein	hypothetical protein	patatin family protein
Vibrio alginolyticus_K01M1_P15	Harveyi	GCA_026959655.1	DALCMY010000005.1	nd	1	HCZ8972774.1	Response Regulator (RR)	Histidine Kinase (HK)	zipper	dgkA	eptA-3	oxidoreductase	yccf domain_containing protein	hypothetical protein	patatin family protein
Vibrio alginolyticus_K01M1_P15_01	Harveyi	GCA_026960475.1	DALCON010000003.1	nd	1	HCZ9138927.1	Response Regulator (RR)	Histidine Kinase (HK)	zipper	dgkA	eptA-3	oxidoreductase	yccf domain_containing protein	hypothetical protein	patatin family protein
Vibrio alginolyticus_K01M1_P16	Harveyi	GCA_026959755.1	DALCND010000005.1	nd	1	HCZ8996226.1	Response Regulator (RR)	Histidine Kinase (HK)	zipper	dgkA	eptA-3	oxidoreductase	yccf domain_containing protein	hypothetical protein	patatin family protein
Vibrio alginolyticus_K01M1_P16_04	Harveyi	GCA_026959675.1	DALCMZ010000005.1	nd	1	HCZ8976993.1	Response Regulator (RR)	Histidine Kinase (HK)	zipper	dgkA	eptA-3	oxidoreductase	yccf domain_containing protein	hypothetical protein	patatin family protein
Vibrio alginolyticus_K01M1_P17	Harveyi	GCA_026959835.1	DALCNH010000006.1	nd	1	HCZ9016565.1	Response Regulator (RR)	Histidine Kinase (HK)	zipper	dgkA	eptA-3	oxidoreductase	yccf domain_containing protein	hypothetical protein	patatin family protein
Vibrio alginolyticus_K01M1_P17_01	Harveyi	GCA_026962495.1	DALCSI010000003.1	nd	1	HCZ9525735.1	Response Regulator (RR)	Histidine Kinase (HK)	zipper	dgkA	eptA-3	oxidoreductase	yccf domain_containing protein	hypothetical protein	patatin family protein
Vibrio alginolyticus_K01M1_P18	Harveyi	GCA_026960745.1	DALCPA010000022.1	nd	1	HCZ9217418.1	Response Regulator (RR)	Histidine Kinase (HK)	zipper	dgkA	eptA-3	oxidoreductase	yccf domain_containing protein	hypothetical protein	patatin family protein
Vibrio alginolyticus_K01M1_P18_01	Harveyi	GCA_026959695.1	DALCNA010000004.1	nd	1	HCZ8981459.1	Response Regulator (RR)	Histidine Kinase (HK)	zipper	dgkA	eptA-3	oxidoreductase	yccf domain_containing protein	hypothetical protein	patatin family protein
Vibrio alginolyticus_K01M1_P19_01	Harveyi	GCA_026960495.1	DALCOP010000005.1	nd	1	HCZ9144895.1	Response Regulator (RR)	Histidine Kinase (HK)	zipper	dgkA	eptA-3	oxidoreductase	yccf domain_containing protein	hypothetical protein	patatin family protein
Vibrio alginolyticus_K01M1_P19_08	Harveyi	GCA_026959715.1	DALCNB010000025.1	nd	1	HCZ8987753.1	Response Regulator (RR)	Histidine Kinase (HK)	zipper	dgkA	eptA-3	oxidoreductase	yccf domain_containing protein	hypothetical protein	patatin family protein
Vibrio alginolyticus_K01M1_P20_14	Harveyi	GCA_026960535.1	DALCOO010000002.1	nd	1	HCZ9158649.1	Response Regulator (RR)	Histidine Kinase (HK)	zipper	dgkA	eptA-3	oxidoreductase	yccf domain_containing protein	hypothetical protein	patatin family protein
Vibrio alginolyticus_K01M1_P20_15	Harveyi	GCA_026961425.1	DALCQJ010000022.1	nd	1	HCZ9387306.1	Response Regulator (RR)	Histidine Kinase (HK)	zipper	dgkA	eptA-3	oxidoreductase	yccf domain_containing protein	hypothetical protein	patatin family protein
Vibrio alginolyticus_K01M1_P21_02	Harveyi	GCA_026959735.1	DALCNC010000010.1	nd	1	HCZ8991943.1	Response Regulator (RR)	Histidine Kinase (HK)	zipper	dgkA	eptA-3	oxidoreductase	yccf domain_containing protein	hypothetical protein	patatin family protein
Vibrio alginolyticus_K01M1_P21_03	Harveyi	GCA_026960515.1	DALCOQ010000005.1	nd	1	HCZ9150160.1	Response Regulator (RR)	Histidine Kinase (HK)	zipper	dgkA	eptA-3	oxidoreductase	yccf domain_containing protein	hypothetical protein	patatin family protein
Vibrio alginolyticus_K01M1_P22_09	Harveyi	GCA_026961445.1	DALCQK010000004.1	nd	1	HCZ9364759.1	Response Regulator (RR)	Histidine Kinase (HK)	zipper	dgkA	eptA-3	oxidoreductase	yccf domain_containing protein	hypothetical protein	patatin family protein
Vibrio alginolyticus_K01M1_P22_23	Harveyi	GCA_026964455.1	DALCTY010000001.1	nd	1	HCZ9683392.1	Response Regulator (RR)	Histidine Kinase (HK)	zipper	dgkA	eptA-3	oxidoreductase	yccf domain_containing protein	hypothetical protein	patatin family protein
Vibrio alginolyticus_K01M1_P23_10	Harveyi	GCA_026960585.1	DALCOR010000005.1	nd	1	HCZ9170175.1	Response Regulator (RR)	Histidine Kinase (HK)	zipper	dgkA	eptA-3	oxidoreductase	yccf domain_containing protein	hypothetical protein	patatin family protein
Vibrio alginolyticus_K01M1_P23_11	Harveyi	GCA_026959775.1	DALCNE010000005.1	nd	1	HCZ9001579.1	Response Regulator (RR)	Histidine Kinase (HK)	zipper	dgkA	eptA-3	oxidoreductase	yccf domain_containing protein	hypothetical protein	patatin family protein
Vibrio alginolyticus_K01M1_P24_23	Harveyi	GCA_026960555.1	DALCOS010000007.1	nd	1	HCZ9175614.1	Response Regulator (RR)	Histidine Kinase (HK)	zipper	dgkA	eptA-3	oxidoreductase	yccf domain_containing protein	hypothetical protein	patatin family protein
Vibrio alginolyticus_K01M1_P24_24	Harveyi	GCA_026959815.1	DALCNF010000003.1	nd	1	HCZ9005354.1	Response Regulator (RR)	Histidine Kinase (HK)	zipper	dgkA	eptA-3	oxidoreductase	yccf domain_containing protein	hypothetical protein	patatin family protein
Vibrio alginolyticus_K01M1_P25_01	Harveyi	GCA_026960625.1	DALCOT010000004.1	nd	1	HCZ9179669.1	Response Regulator (RR)	Histidine Kinase (HK)	zipper	dgkA	eptA-3	oxidoreductase	yccf domain_containing protein	hypothetical protein	patatin family protein
Vibrio alginolyticus_K01M1_P25_07	Harveyi	GCA_026960665.1	DALCOU010000004.1	nd	1	HCZ9184712.1	Response Regulator (RR)	Histidine Kinase (HK)	zipper	dgkA	eptA-3	oxidoreductase	yccf domain_containing protein	hypothetical protein	patatin family protein
Vibrio alginolyticus_K01M1_P26_02	Harveyi	GCA_026959795.1	DALCNG010000005.1	nd	1	HCZ9011271.1	Response Regulator (RR)	Histidine Kinase (HK)	zipper	dgkA	eptA-3	oxidoreductase	yccf domain_containing protein	hypothetical protein	patatin family protein
Vibrio alginolyticus_K01M1_P26_14	Harveyi	GCA_026962635.1	DALCSO010000003.1	nd	1	HCZ9552745.1	Response Regulator (RR)	Histidine Kinase (HK)	zipper	dgkA	eptA-3	oxidoreductase	yccf domain_containing protein	hypothetical protein	patatin family protein
Vibrio alginolyticus_K01M1_P27_02	Harveyi	GCA_026959855.1	DALCNI010000004.1	nd	1	HCZ9025580.1	Response Regulator (RR)	Histidine Kinase (HK)	zipper	dgkA	eptA-3	oxidoreductase	yccf domain_containing protein	hypothetical protein	patatin family protein
Vibrio alginolyticus_K01M1_P27_08	Harveyi	GCA_026958855.1	DALCLK010000005.1	nd	1	HCZ8838611.1	Response Regulator (RR)	Histidine Kinase (HK)	zipper	dgkA	eptA-3	oxidoreductase	yccf domain_containing protein	hypothetical protein	patatin family protein
Vibrio alginolyticus_K01M1_P28_05	Harveyi	GCA_026960605.1	DALCOV010000003.1	nd	1	HCZ9189177.1	Response Regulator (RR)	Histidine Kinase (HK)	zipper	dgkA	eptA-3	oxidoreductase	yccf domain_containing protein	hypothetical protein	patatin family protein
Vibrio alginolyticus_K01M1_P28_07	Harveyi	GCA_026960705.1	DALCOX010000004.1	nd	1	HCZ9199887.1	Response Regulator (RR)	Histidine Kinase (HK)	zipper	dgkA	eptA-3	oxidoreductase	yccf domain_containing protein	hypothetical protein	patatin family protein
Vibrio alginolyticus_K01M1_P29_01	Harveyi	GCA_026960725.1	DALCOW010000004.1	nd	1	HCZ9194823.1	Response Regulator (RR)	Histidine Kinase (HK)	zipper	dgkA	eptA-3	oxidoreductase	yccf domain_containing protein	hypothetical protein	patatin family protein
Vibrio alginolyticus_K01M1_P29_10	Harveyi	GCA_026960685.1	DALCOY010000005.1	nd	1	HCZ9210298.1	Response Regulator (RR)	Histidine Kinase (HK)	zipper	dgkA	eptA-3	oxidoreductase	yccf domain_containing protein	hypothetical protein	patatin family protein
Vibrio alginolyticus_K01M1_P30_02	Harveyi	GCA_026960785.1	DALCOZ010000005.1	nd	1	HCZ9205522.1	Response Regulator (RR)	Histidine Kinase (HK)	zipper	dgkA	eptA-3	oxidoreductase	yccf domain_containing protein	hypothetical protein	patatin family protein
Vibrio alginolyticus_K01M1_P30_09	Harveyi	GCA_026962595.1	DALCSM010000004.1	nd	1	HCZ9543197.1	Response Regulator (RR)	Histidine Kinase (HK)	zipper	dgkA	eptA-3	oxidoreductase	yccf domain_containing protein	hypothetical protein	patatin family protein
Vibrio alginolyticus_K01M1_P31_01	Harveyi	GCA_026959875.1	DALCNJ010000004.1	nd	1	HCZ9020692.1	Response Regulator (RR)	Histidine Kinase (HK)	zipper	dgkA	eptA-3	oxidoreductase	yccf domain_containing protein	hypothetical protein	patatin family protein
Vibrio alginolyticus_K01M1_P31_23	Harveyi	GCA_026961485.1	DALCQL010000015.1	nd	1	HCZ9391610.1	Response Regulator (RR)	Histidine Kinase (HK)	zipper	dgkA	eptA-3	oxidoreductase	yccf domain_containing protein	hypothetical protein	patatin family protein
Vibrio alginolyticus_K01M1_P32_02	Harveyi	GCA_026959935.1	DALCNK010000005.1	nd	1	HCZ9030896.1	Response Regulator (RR)	Histidine Kinase (HK)	zipper	dgkA	eptA-3	oxidoreductase	yccf domain_containing protein	hypothetical protein	patatin family protein
Vibrio alginolyticus_K01M1_P32_04	Harveyi	GCA_026960765.1	DALCPB010000006.1	nd	1	HCZ9220825.1	Response Regulator (RR)	Histidine Kinase (HK)	zipper	dgkA	eptA-3	oxidoreductase	yccf domain_containing protein	hypothetical protein	patatin family protein
Vibrio alginolyticus_K01M1_P33_01	Harveyi	GCA_026959895.1	DALCNM010000001.1	nd	1	HCZ9038452.1	Response Regulator (RR)	Histidine Kinase (HK)	zipper	dgkA	eptA-3	oxidoreductase	yccf domain_containing protein	hypothetical protein	patatin family protein
Vibrio alginolyticus_K01M1_P33_02	Harveyi	GCA_026961525.1	DALCQM010000006.1	nd	1	HCZ9375357.1	Response Regulator (RR)	Histidine Kinase (HK)	zipper	dgkA	eptA-3	oxidoreductase	yccf domain_containing protein	hypothetical protein	patatin family protein
Vibrio alginolyticus_K01M1_P34_02	Harveyi	GCA_026960805.1	DALCPC010000004.1	nd	1	HCZ9235100.1	Response Regulator (RR)	Histidine Kinase (HK)	zipper	dgkA	eptA-3	oxidoreductase	yccf domain_containing protein	hypothetical protein	patatin family protein
Vibrio alginolyticus_K01M1_P34_04	Harveyi	GCA_026961545.1	DALCQN010000006.1	nd	1	HCZ9370636.1	Response Regulator (RR)	Histidine Kinase (HK)	zipper	dgkA	eptA-3	oxidoreductase	yccf domain_containing protein	hypothetical protein	patatin family protein
Vibrio alginolyticus_K01M1_P35_01	Harveyi	GCA_026961565.1	DALCQO010000001.1	nd	1	HCZ9378336.1	Response Regulator (RR)	Histidine Kinase (HK)	zipper	dgkA	eptA-3	oxidoreductase	yccf domain_containing protein	hypothetical protein	patatin family protein
Vibrio alginolyticus_K01M1_P35_04	Harveyi	GCA_026960825.1	DALCPD010000012.1	nd	1	HCZ9226535.1	Response Regulator (RR)	Histidine Kinase (HK)	zipper	dgkA	eptA-3	oxidoreductase	yccf domain_containing protein	hypothetical protein	patatin family protein
Vibrio alginolyticus_K01M1_P36_01	Harveyi	GCA_026960865.1	DALCPF010000006.1	nd	1	HCZ9240515.1	Response Regulator (RR)	Histidine Kinase (HK)	zipper	dgkA	eptA-3	oxidoreductase	yccf domain_containing protein	hypothetical protein	patatin family protein
Vibrio alginolyticus_K01M1_P36_03	Harveyi	GCA_026960845.1	DALCPE010000005.1	nd	1	HCZ9230399.1	Response Regulator (RR)	Histidine Kinase (HK)	zipper	dgkA	eptA-3	oxidoreductase	yccf domain_containing protein	hypothetical protein	patatin family protein
Vibrio alginolyticus_K04M1	Harveyi	GCF_003613035.1	NZ_JAWOUT010000003.1	nd	1	WP_086047515.1	Response Regulator (RR)	Histidine Kinase (HK)	zipper	dgkA	eptA-3	oxidoreductase	yccf domain_containing protein	hypothetical protein	patatin family protein
Vibrio alginolyticus_K04M3	Harveyi	GCF_002149105.1	NZ_JAWOUT010000003.1	nd	1	WP_086047515.1	Response Regulator (RR)	Histidine Kinase (HK)	zipper	dgkA	eptA-3	oxidoreductase	yccf domain_containing protein	hypothetical protein	patatin family protein
Vibrio alginolyticus_K04M5	Harveyi	GCF_002119545.1	NZ_JAWOUT010000003.1	nd	1	WP_086047515.1	Response Regulator (RR)	Histidine Kinase (HK)	zipper	dgkA	eptA-3	oxidoreductase	yccf domain_containing protein	hypothetical protein	patatin family protein
Vibrio alginolyticus_K05K4	Harveyi	GCF_003613065.1	NZ_JAWOUT010000003.1	nd	1	WP_086047515.1	Response Regulator (RR)	Histidine Kinase (HK)	zipper	dgkA	eptA-3	oxidoreductase	yccf domain_containing protein	hypothetical protein	patatin family protein
Vibrio alginolyticus_K06K5	Harveyi	GCF_002119565.1	CP017908.1	chr2	1	ARP26333.1	Response Regulator (RR)	Histidine Kinase (HK)	zipper	dgkA	eptA-3	oxidoreductase	yccf domain_containing protein	hypothetical protein	patatin family protein
Vibrio alginolyticus_K08M3	Harveyi	GCF_002149085.1	NZ_JAWOUT010000003.1	nd	1	WP_086047515.1	Response Regulator (RR)	Histidine Kinase (HK)	zipper	dgkA	eptA-3	oxidoreductase	yccf domain_containing protein	hypothetical protein	patatin family protein
Vibrio alginolyticus_K09K1	Harveyi	GCF_002149065.1	NZ_JAWOUT010000003.1	nd	1	WP_086047515.1	Response Regulator (RR)	Histidine Kinase (HK)	zipper	dgkA	eptA-3	oxidoreductase	yccf domain_containing protein	hypothetical protein	patatin family protein
Vibrio alginolyticus_K10K4	Harveyi	GCF_002119585.1	NZ_JAWOUT010000003.1	nd	1	WP_086047515.1	Response Regulator (RR)	Histidine Kinase (HK)	zipper	dgkA	eptA-3	oxidoreductase	yccf domain_containing protein	hypothetical protein	patatin family protein
Vibrio alginolyticus_KF 2.4	Harveyi	GCA_026962575.1	DALCSN010000003.1	nd	1	HCZ9548350.1	Response Regulator (RR)	Histidine Kinase (HK)	zipper	dgkA	eptA-3	oxidoreductase	yccf domain_containing protein	hypothetical protein	patatin family protein
Vibrio alginolyticus_L22Y01	Harveyi	GCF_013113955.1	NZ_JAWOQQ010000002.1	nd	1	WP_171342622.1	Response Regulator (RR)	Histidine Kinase (HK)	zipper	dgkA	eptA-3	oxidoreductase	yccf domain_containing protein	patatin family protein	pirin family protein
Vibrio alginolyticus_LF TCBS 15	Harveyi	GCF_004283075.1	NZ_JANJKF010000002.1	nd	1	WP_130546394.1	Response Regulator (RR)	Histidine Kinase (HK)	zipper	dgkA	eptA-3	oxidoreductase	yccf domain_containing protein	hypothetical protein	patatin family protein
Vibrio alginolyticus_LHF01	Harveyi	GCF_020991225.1	NZ_CP087877.1	chr2	1	WP_301645461.1	Response Regulator (RR)	Histidine Kinase (HK)	zipper	dgkA	eptA-3	oxidoreductase	yccf domain_containing protein	hypothetical protein	patatin family protein
Vibrio alginolyticus_M13-18293	Harveyi	GCF_022398375.1	NZ_JAWOQZ010000002.1	nd	1	WP_213969583.1	Response Regulator (RR)	Histidine Kinase (HK)	zipper	dgkA	eptA-3	oxidoreductase	yccf domain_containing protein	hypothetical protein	patatin family protein
Vibrio alginolyticus_M3-10	Harveyi	GCF_008271565.1	SEYX01000010.1	contig	1	TYZ36438.1	Response Regulator (RR)	Histidine Kinase (HK)	zipper	dgkA	eptA-3	oxidoreductase	yccf domain_containing protein	hypothetical protein	patatin family protein
[truncated: 22,888 more rows]
